# Supplementary material for: A comparison of DNA methylation in newborn blood samples from infants with and without orofacial clefts
Source: Clin Epigenetics. 2019 Mar 4;11:40. doi: 10.1186/s13148-019-0638-9 (PMC6399917; doi:10.1186/s13148-019-0638-9)
Supplement: Supplementary file 2 — Table S1. CpG probes with association P value less than 10−5 in any one of the cleft subtype analysis. Unconditional logistic regression model was used to test for association between DNA methylation M value and cleft status (shared controls vs. each cleft type). Covariables adjusted in each test are control surrogate variables, plate, gender, calendar year of baby’s birth, gestational age, and blood cell subtype composition. Table S2. Sensitivity analysis results by further adjusting for mother’s smoking status, BMI, drinking, folate intake and gestational age. Shown are CpG probes with association P value less than 10−5 in any one of the cleft subtype analysis. Unconditional logistic regression model was used to test for association between DNA methylation M value and cleft status (shared controls vs. each cleft type). Total covariables adjusted in each test are control surrogate variables, plate, gender, calendar year of baby’s birth, gestational age, blood cell subtype composition, smoking, BMI, drinking, folate intake and gestational age. Table S3. CpGs reported to be associated with cleft using Mendelian randomization analysis by Howe et al. 2018. Shown are the analysis results in NCL dataset: mean methylation level in control groups, all cleft case combined group(case), and case subgroups; case-control logistic regression estimated coefficient and P values for the combined case group and case subgroups. Table S4. Methylation means and association P values (controls compared to combined cleft cases) in Alvizi et al. (Scientific Reports, 2016) study and NCL study. Shown are the overlapped CpGs between NCL study and 578 CpGs reported by Alvizi et al. Table S5. Candidate gene results. Shown are CpGs around literature reported cleft-associated genes with methylation association P value less than 0.01 in any one of the cleft subtype analysis. Table S6. Differentially methylated regions (DMR) with Sidak multiple testing corrected P value < 0.05. Table S7. CpGs and a [file 13148_2019_638_MOESM2_ESM.zip › Table S7_DMR_CpG.csv]

Comparison	CHR	Start	End	nprobes	z_sidak_p	probe	Position	gene	BETA	SE	p
CLOvsCTRL	3	12200236	12200857	6	1.676e-09	cg25982743	12200236	TIMP4	1.52994531318875	0.586568857129481	0.00909941818055774
CLOvsCTRL	3	12200236	12200857	6	1.676e-09	cg10958002	12200324	TIMP4	1.57026646078206	0.563409910680664	0.00531859396184954
CLOvsCTRL	3	12200236	12200857	6	1.676e-09	cg10173186	12200427	TIMP4	1.74965821929435	0.51925774434952	0.000752945621784613
CLOvsCTRL	3	12200236	12200857	6	1.676e-09	cg23769143	12200667	TIMP4	2.27511040625886	0.635181427456823	0.000341198855140119
CLOvsCTRL	3	12200236	12200857	6	1.676e-09	cg07357827	12200835	TIMP4	1.04062149819996	0.304124144634043	0.000622310027823853
CLOvsCTRL	3	12200236	12200857	6	1.676e-09	cg16791134	12200856	TIMP4	1.19618873974378	0.363910365623728	0.00101245649531555
CLOvsCTRL	5	112824497	112824921	7	1.995e-06	cg18121164	112824497	MCC	1.11249872707171	0.332485430847823	0.000819841943153386
CLOvsCTRL	5	112824497	112824921	7	1.995e-06	cg08759041	112824614	MCC	0.655530368810303	0.37248370518396	0.078426449667197
CLOvsCTRL	5	112824497	112824921	7	1.995e-06	cg21806985	112824646	MCC	1.16048066222993	0.383815277587778	0.00249836390560841
CLOvsCTRL	5	112824497	112824921	7	1.995e-06	cg12855547	112824700	MCC	1.49648739679029	0.584651122603701	0.0104785284722495
CLOvsCTRL	5	112824497	112824921	7	1.995e-06	cg19733633	112824746	MCC	1.82226218270049	0.537926915672673	0.000705161060746311
CLOvsCTRL	5	112824497	112824921	7	1.995e-06	cg25956344	112824765	MCC	1.81823340468427	0.490015267532988	0.000206797349618394
CLOvsCTRL	5	112824497	112824921	7	1.995e-06	cg24539599	112824920	MCC	0.888707744419863	0.845071033408812	0.292966245961468
CLOvsCTRL	6	28583971	28584289	14	2.726e-06	cg01400884	28583971	NA	1.19178445842157	0.532315661257198	0.0251645112199802
CLOvsCTRL	6	28583971	28584289	14	2.726e-06	cg02246609	28584003	NA	0.588169733584748	0.341839544558939	0.0853231077297951
CLOvsCTRL	6	28583971	28584289	14	2.726e-06	cg01309870	28584035	NA	1.03203923920851	0.398518750060877	0.00960629429910595
CLOvsCTRL	6	28583971	28584289	14	2.726e-06	cg04626491	28584053	NA	1.03225002438445	0.45922745025017	0.0245891456831698
CLOvsCTRL	6	28583971	28584289	14	2.726e-06	cg09470274	28584057	NA	1.1246297319417	0.420137106196075	0.00743254381916952
CLOvsCTRL	6	28583971	28584289	14	2.726e-06	cg20450471	28584061	NA	0.873902832527842	0.311027596479086	0.00495834414830128
CLOvsCTRL	6	28583971	28584289	14	2.726e-06	cg15967709	28584081	NA	0.784349221009117	0.39127754227168	0.0450073962966792
CLOvsCTRL	6	28583971	28584289	14	2.726e-06	cg03682719	28584103	NA	0.716736199223548	0.277509621775921	0.00980181381452837
CLOvsCTRL	6	28583971	28584289	14	2.726e-06	cg20839206	28584121	NA	1.0699211702228	0.433198082616262	0.0135181156264984
CLOvsCTRL	6	28583971	28584289	14	2.726e-06	cg22121557	28584138	NA	0.280020142777763	0.200404513499474	0.162331001402051
CLOvsCTRL	6	28583971	28584289	14	2.726e-06	cg03858673	28584155	NA	0.327266491825712	0.362608392414636	0.366773138337112
CLOvsCTRL	6	28583971	28584289	14	2.726e-06	cg24114014	28584167	NA	0.542733445933513	0.2367881345491	0.0219019778805111
CLOvsCTRL	6	28583971	28584289	14	2.726e-06	cg04645150	28584172	NA	0.552280536375342	0.217071580928342	0.0109518210467781
CLOvsCTRL	6	28583971	28584289	14	2.726e-06	cg11111740	28584288	NA	0.567599606139085	0.291431868701145	0.0514600092050803
CLOvsCTRL	6	33048254	33048920	16	5.367e-10	cg19053046	33048254	HLA-DPA1	0.600466622938467	0.240381256763491	0.0124904631209593
CLOvsCTRL	6	33048254	33048920	16	5.367e-10	cg09234582	33048286	HLA-DPA1	0.353881203522676	0.190928488311478	0.0638142884576287
CLOvsCTRL	6	33048254	33048920	16	5.367e-10	cg25045942	33048291	HLA-DPA1	0.647112399416527	0.240118457918023	0.00703946530100462
CLOvsCTRL	6	33048254	33048920	16	5.367e-10	cg13349035	33048310	HLA-DPA1	0.612431307317104	0.237428345694042	0.00989616916428562
CLOvsCTRL	6	33048254	33048920	16	5.367e-10	cg10850215	33048469	HLA-DPA1	0.82286489967231	0.313726064166511	0.00871907261531455
CLOvsCTRL	6	33048254	33048920	16	5.367e-10	cg03229061	33048483	HLA-DPA1	0.657630358801612	0.262311751873186	0.012174128136402
CLOvsCTRL	6	33048254	33048920	16	5.367e-10	cg17588455	33048485	HLA-DPA1	0.741485803698506	0.285627434573351	0.00943189641967342
CLOvsCTRL	6	33048254	33048920	16	5.367e-10	cg06437840	33048529	HLA-DPA1	0.385145018682545	0.170261828892922	0.023692772771845
CLOvsCTRL	6	33048254	33048920	16	5.367e-10	cg13581859	33048706	HLA-DPA1	0.606861754549016	0.195861212873827	0.00194550610678531
CLOvsCTRL	6	33048254	33048920	16	5.367e-10	cg25511667	33048732	HLA-DPA1	0.430075061550587	0.149369348805283	0.00398593734551408
CLOvsCTRL	6	33048254	33048920	16	5.367e-10	cg20223237	33048735	HLA-DPA1	0.413201770384535	0.155718186844385	0.00796563719348005
CLOvsCTRL	6	33048254	33048920	16	5.367e-10	cg12893780	33048752	HLA-DPA1	0.574617643152444	0.208430289873128	0.00583554670778824
CLOvsCTRL	6	33048254	33048920	16	5.367e-10	cg15829535	33048760	HLA-DPA1	0.68017260167921	0.284976178405446	0.0169971198992004
CLOvsCTRL	6	33048254	33048920	16	5.367e-10	cg02197634	33048875	HLA-DPA1	0.686907973109675	0.340276448224038	0.0435208835287875
CLOvsCTRL	6	33048254	33048920	16	5.367e-10	cg25491704	33048879	HLA-DPA1	1.09370930538646	0.485644782688496	0.0243174246854924
CLOvsCTRL	6	33048254	33048920	16	5.367e-10	cg05798641	33048919	HLA-DPA1	0.0907963029270804	0.309035585359195	0.768906660053224
CLOvsCTRL	8	1993893	1993988	2	0.007984	cg12284098	1993893	MYOM2	2.3738271191647	0.525799050249006	6.34052375047006e-06
CLOvsCTRL	8	1993893	1993988	2	0.007984	cg13428978	1993987	MYOM2	1.72254250903644	0.67989421678104	0.0112915281139823
CLOvsCTRL	8	22132665	22133005	8	0.001388	cg14487702	22132665	PIWIL2	-1.04538773746806	0.566134103104469	0.0648142288181014
CLOvsCTRL	8	22132665	22133005	8	0.001388	cg10298898	22132678	PIWIL2	-0.580817992881917	0.425595265524509	0.172341350318205
CLOvsCTRL	8	22132665	22133005	8	0.001388	cg10137597	22132714	PIWIL2	-0.738153239061416	0.280857339094671	0.00858344553053445
CLOvsCTRL	8	22132665	22133005	8	0.001388	cg21471580	22132874	PIWIL2	-0.358095690178333	0.222132248924146	0.106943812987486
CLOvsCTRL	8	22132665	22133005	8	0.001388	cg02463440	22132932	PIWIL2	-0.490697621258379	0.187578923789592	0.00889788422506628
CLOvsCTRL	8	22132665	22133005	8	0.001388	cg02788857	22132959	PIWIL2	-0.782066685123683	0.277201746789709	0.00478308512858972
CLOvsCTRL	8	22132665	22133005	8	0.001388	cg18135555	22132992	PIWIL2	-0.452307152850217	0.231473153837501	0.0506968182677754
CLOvsCTRL	8	22132665	22133005	8	0.001388	cg09517075	22133004	PIWIL2	-0.452987000299583	0.200077504592803	0.0235705706587032
CLOvsCTRL	8	61326407	61326483	3	0.0007355	cg21544713	61326407	LOC100505532	1.82556009076278	0.513634808987554	0.00037913287669961
CLOvsCTRL	8	61326407	61326483	3	0.0007355	cg10442355	61326412	LOC100505532	1.09908767295652	0.405855248780575	0.00676741140377212
CLOvsCTRL	8	61326407	61326483	3	0.0007355	cg20091636	61326482	LOC100505532	2.11229742677876	0.597370393139991	0.000406245719830243
CLOvsCTRL	11	1036471	1036939	8	6.046e-06	cg06508454	1036471	MUC6	-0.622307827206929	0.65765193141891	0.344017454910072
CLOvsCTRL	11	1036471	1036939	8	6.046e-06	cg00338749	1036677	MUC6	-2.09927939543091	0.585105232698735	0.000333395057545936
CLOvsCTRL	11	1036471	1036939	8	6.046e-06	cg22685816	1036679	MUC6	-1.27649770670436	0.387550083343859	0.000988561917503989
CLOvsCTRL	11	1036471	1036939	8	6.046e-06	cg06130072	1036714	MUC6	-1.43702843051195	0.554141252644981	0.00950728207245634
CLOvsCTRL	11	1036471	1036939	8	6.046e-06	cg05997730	1036727	MUC6	-1.21783375849367	0.546657096666444	0.0258949436621299
CLOvsCTRL	11	1036471	1036939	8	6.046e-06	cg24404533	1036766	MUC6	-1.51645555668828	0.492273353215044	0.00206642793482398
CLOvsCTRL	11	1036471	1036939	8	6.046e-06	cg07608370	1036865	MUC6	-1.46339159450979	0.537232041621194	0.00645068622866716
CLOvsCTRL	11	1036471	1036939	8	6.046e-06	cg20473452	1036938	MUC6	-0.786384130862689	0.511365414080791	0.124094463962171
CLOvsCTRL	13	101174060	101174421	5	1.484e-08	cg05563033	101174060	PCCA	1.22472534597031	0.402180354239233	0.00232514608793982
CLOvsCTRL	13	101174060	101174421	5	1.484e-08	cg08985968	101174096	PCCA	1.18465079799493	0.450909243930548	0.00860783550590208
CLOvsCTRL	13	101174060	101174421	5	1.484e-08	cg18970151	101174130	PCCA	1.67971596299194	0.450995456251664	0.000195731289677458
CLOvsCTRL	13	101174060	101174421	5	1.484e-08	cg12436019	101174364	PCCA	1.97811142967244	0.583783922415943	0.000702937608983681
CLOvsCTRL	13	101174060	101174421	5	1.484e-08	cg21805940	101174420	PCCA	1.71646525206918	0.435246215475516	8.02457457862387e-05
CLOvsCTRL	15	33360195	33360486	6	0.003606	cg19635897	33360195	FMN1	1.73875235636284	0.478070664233629	0.000275810995008819
CLOvsCTRL	15	33360195	33360486	6	0.003606	cg19599407	33360214	FMN1	1.37619622758745	0.474940264289286	0.00376006320337598
CLOvsCTRL	15	33360195	33360486	6	0.003606	cg15175581	33360262	FMN1	1.80870287202798	0.550741399362215	0.00102300017006577
CLOvsCTRL	15	33360195	33360486	6	0.003606	cg09347959	33360271	FMN1	1.81433983735021	0.588014831767643	0.00203186897475073
CLOvsCTRL	15	33360195	33360486	6	0.003606	cg17454592	33360353	FMN1	1.28390923300699	0.405482673233638	0.00154352933464871
CLOvsCTRL	15	33360195	33360486	6	0.003606	cg05115375	33360485	FMN1	0.000864263111118397	0.523492387595548	0.998682727971004
CPOvsCTRL	2	43398079	43398340	6	0.0004896	cg00360761	43398079	NA	-1.62948511878704	0.605269193601965	0.00709896101962234
CPOvsCTRL	2	43398079	43398340	6	0.0004896	cg00055073	43398118	NA	-1.02754387167315	0.596783565785335	0.0851051691450548
CPOvsCTRL	2	43398079	43398340	6	0.0004896	cg02871985	43398154	NA	-2.69036890882163	0.902104117403361	0.00286066850159249
CPOvsCTRL	2	43398079	43398340	6	0.0004896	cg01243072	43398171	NA	-1.05389161437769	0.53349525803886	0.0482174420107028
CPOvsCTRL	2	43398079	43398340	6	0.0004896	cg09446583	43398271	NA	-2.06883999180506	1.29948400460877	0.111374078583966
CPOvsCTRL	2	43398079	43398340	6	0.0004896	cg07502661	43398339	NA	-2.70832219964869	0.709442466024685	0.000134791088641308
CPOvsCTRL	6	28583971	28584289	14	3.952e-10	cg01400884	28583971	NA	1.37239784322946	0.570485750100897	0.0161430415488058
CPOvsCTRL	6	28583971	28584289	14	3.952e-10	cg02246609	28584003	NA	1.26323421281212	0.378603236273895	0.000848206677713227
CPOvsCTRL	6	28583971	28584289	14	3.952e-10	cg01309870	28584035	NA	1.1185333581844	0.433370083699027	0.00985111760763193
CPOvsCTRL	6	28583971	28584289	14	3.952e-10	cg04626491	28584053	NA	1.07420791190581	0.476923776552874	0.0242990183661722
CPOvsCTRL	6	28583971	28584289	14	3.952e-10	cg09470274	28584057	NA	1.09616133985252	0.429375716366422	0.0106824396328956
CPOvsCTRL	6	28583971	28584289	14	3.952e-10	cg20450471	28584061	NA	0.660996719607925	0.319634278186685	0.0386420729745465
CPOvsCTRL	6	28583971	28584289	14	3.952e-10	cg15967709	28584081	NA	1.50289025860121	0.427917192682251	0.000444571745279926
CPOvsCTRL	6	28583971	28584289	14	3.952e-10	cg03682719	28584103	NA	0.937262546026636	0.301134664434838	0.00185549874160403
CPOvsCTRL	6	28583971	28584289	14	3.952e-10	cg20839206	28584121	NA	1.34070886216841	0.446738593615251	0.00269002906605695
CPOvsCTRL	6	28583971	28584289	14	3.952e-10	cg22121557	28584138	NA	0.474807147802744	0.214468743570248	0.0268373282046138
CPOvsCTRL	6	28583971	28584289	14	3.952e-10	cg03858673	28584155	NA	1.04352543747211	0.411429200600603	0.0112017063504154
CPOvsCTRL	6	28583971	28584289	14	3.952e-10	cg24114014	28584167	NA	0.469038657388485	0.250574958661491	0.061227402238761
CPOvsCTRL	6	28583971	28584289	14	3.952e-10	cg04645150	28584172	NA	0.46400466863694	0.230498428906163	0.0441094579193083
CPOvsCTRL	6	28583971	28584289	14	3.952e-10	cg11111740	28584288	NA	0.661237969483921	0.326885514133379	0.0430893697850649
CPOvsCTRL	7	2774414	2774655	4	8.714e-05	cg11884933	2774414	GNA12	1.76000837273374	0.591399424645539	0.00292028928510226
CPOvsCTRL	7	2774414	2774655	4	8.714e-05	cg05316650	2774474	GNA12	1.37649992194338	0.483700533497171	0.00443043391173029
CPOvsCTRL	7	2774414	2774655	4	8.714e-05	cg01492538	2774543	GNA12	1.35898279448269	0.503955436733452	0.007004444776855
CPOvsCTRL	7	2774414	2774655	4	8.714e-05	cg16080125	2774654	GNA12	1.35389987524566	0.38877266423867	0.000496759649284259
CPOvsCTRL	7	101398152	101398185	3	0.01105	cg14823389	101398152	NA	1.26556145604875	0.505621361865912	0.012315160870344
CPOvsCTRL	7	101398152	101398185	3	0.01105	cg22114489	101398177	NA	1.68272267811103	0.545025579491006	0.00201902353406425
CPOvsCTRL	7	101398152	101398185	3	0.01105	cg14398883	101398184	NA	2.11631281874633	0.590507991681846	0.000338520990675459
CPOvsCTRL	13	107069935	107070048	2	0.0003502	cg03898952	107069935	NA	2.57019428384662	0.704679280895924	0.000264984777779835
CPOvsCTRL	13	107069935	107070048	2	0.0003502	cg25730122	107070047	NA	3.18487169069798	0.763962783097003	3.0609565124919e-05
CPOvsCTRL	17	80541649	80542007	4	0.001536	cg24220178	80541649	FOXK2	0.740938038042395	0.261892624787986	0.00466693022398739
CPOvsCTRL	17	80541649	80542007	4	0.001536	cg20173014	80541737	FOXK2	0.686900005667149	0.26534015375502	0.00963242785226047
CPOvsCTRL	17	80541649	80542007	4	0.001536	cg21093005	80541915	FOXK2	0.7729732013626	0.296462937659977	0.00912545250241375
CPOvsCTRL	17	80541649	80542007	4	0.001536	cg26986438	80542006	FOXK2	1.02796674277781	0.379661056921078	0.00677735511436289
CLPvsCTRL	1	7887199	7887561	5	0.006888	cg17328665	7887199	PER3	-0.424910102171261	0.184136424275925	0.02102233494513
CLPvsCTRL	1	7887199	7887561	5	0.006888	cg04725166	7887271	PER3	-0.800031823600649	0.299545960478374	0.00756673531084819
CLPvsCTRL	1	7887199	7887561	5	0.006888	cg17724687	7887346	PER3	-0.387819420499065	0.185771130564989	0.0368321784695247
CLPvsCTRL	1	7887199	7887561	5	0.006888	cg08926642	7887455	PER3	-0.445000465129161	0.180491090833233	0.0136822850868381
CLPvsCTRL	1	7887199	7887561	5	0.006888	cg09168692	7887560	PER3	-0.605558419543898	0.261516586445553	0.0205820808098714
CLPvsCTRL	1	26233332	26234016	12	8.488e-06	cg03210277	26233332	STMN1	0.862914039218219	0.310472863319358	0.00544671078664047
CLPvsCTRL	1	26233332	26234016	12	8.488e-06	cg04471507	26233376	STMN1	0.907152743428834	0.381496235316758	0.0174124326110134
CLPvsCTRL	1	26233332	26234016	12	8.488e-06	cg11709544	26233404	STMN1	0.715908396839989	0.340190480284519	0.0353406103699123
CLPvsCTRL	1	26233332	26234016	12	8.488e-06	cg09796501	26233435	STMN1	0.354248947654705	0.337424040946307	0.293781197991228
CLPvsCTRL	1	26233332	26234016	12	8.488e-06	cg14076195	26233459	STMN1	0.805973493172589	0.300670401544503	0.00734929213806388
CLPvsCTRL	1	26233332	26234016	12	8.488e-06	cg26314868	26233506	STMN1	0.97995825962082	0.34211910551609	0.00417829765169541
CLPvsCTRL	1	26233332	26234016	12	8.488e-06	cg20685674	26233538	STMN1	0.693435235409096	0.44983438827266	0.123186749448044
CLPvsCTRL	1	26233332	26234016	12	8.488e-06	cg01811796	26233565	STMN1	1.36530421308012	0.499773869201018	0.00629809667318956
CLPvsCTRL	1	26233332	26234016	12	8.488e-06	cg19362196	26233615	STMN1	1.63999175315051	0.660539983768225	0.013035254545876
CLPvsCTRL	1	26233332	26234016	12	8.488e-06	cg23323671	26233623	STMN1	1.36431531742466	0.542755953421099	0.0119478457253069
CLPvsCTRL	1	26233332	26234016	12	8.488e-06	cg08134856	26233709	STMN1	1.69967365469902	0.587343203676485	0.00380569459997549
CLPvsCTRL	1	26233332	26234016	12	8.488e-06	cg09518245	26234015	STMN1	0.334164602139826	0.576778795394683	0.562343903082129
CLPvsCTRL	2	27665017	27665712	11	0.0004995	cg18428193	27665017	KRTCAP3	-0.500366252377229	0.285742643008835	0.0799272938438905
CLPvsCTRL	2	27665017	27665712	11	0.0004995	cg04845466	27665079	KRTCAP3	-0.610683343263942	0.315147521831826	0.0526513165389029
CLPvsCTRL	2	27665017	27665712	11	0.0004995	cg24768116	27665128	KRTCAP3	-0.334638203720628	0.177406631347101	0.059257519038275
CLPvsCTRL	2	27665017	27665712	11	0.0004995	cg12000995	27665139	KRTCAP3	-0.26846375496232	0.134936753479825	0.0466402532892222
CLPvsCTRL	2	27665017	27665712	11	0.0004995	cg12648201	27665141	KRTCAP3	-0.32204530965098	0.177312300941538	0.0693304375812476
CLPvsCTRL	2	27665017	27665712	11	0.0004995	cg21248554	27665150	KRTCAP3	-0.459916042080317	0.230087690743835	0.045622111146916
CLPvsCTRL	2	27665017	27665712	11	0.0004995	cg17158414	27665306	KRTCAP3	-0.552204979662472	0.287556900667428	0.0548158620250488
CLPvsCTRL	2	27665017	27665712	11	0.0004995	cg02592271	27665507	KRTCAP3	-0.52417396179786	0.324578417129673	0.106324160750509
CLPvsCTRL	2	27665017	27665712	11	0.0004995	cg11618577	27665543	KRTCAP3	-0.715856020224473	0.355714172424033	0.0441728083569701
CLPvsCTRL	2	27665017	27665712	11	0.0004995	cg20102877	27665638	KRTCAP3	-0.381564796724357	0.173035651129651	0.027445504018469
CLPvsCTRL	2	27665017	27665712	11	0.0004995	cg26034919	27665711	KRTCAP3	-0.755150989104662	0.306546507518676	0.0137620867518295
CLPvsCTRL	2	198650880	198651577	6	0.0001652	cg03774803	198650880	BOLL	0.744731945705613	0.284602416372986	0.00887726357493885
CLPvsCTRL	2	198650880	198651577	6	0.0001652	cg05783139	198650985	BOLL	0.483000038276166	0.210597729721176	0.0218208341446219
CLPvsCTRL	2	198650880	198651577	6	0.0001652	cg13356896	198650987	BOLL	0.554374786705822	0.251149249835549	0.0272894804326165
CLPvsCTRL	2	198650880	198651577	6	0.0001652	cg17560332	198651303	BOLL	0.473297642063821	0.192080650675964	0.0137374322516189
CLPvsCTRL	2	198650880	198651577	6	0.0001652	cg24589459	198651347	BOLL	0.831788455927988	0.23701033852481	0.000448945265963515
CLPvsCTRL	2	198650880	198651577	6	0.0001652	cg16002818	198651576	BOLL	0.363061753171625	0.2275654880224	0.110619110272531
CLPvsCTRL	2	233390712	233391275	7	0.0008677	cg23398241	233390712	CHRND	0.498691339844345	0.266927068804601	0.0617247043647812
CLPvsCTRL	2	233390712	233391275	7	0.0008677	cg05875017	233390771	CHRND	0.430586061959583	0.184598310180267	0.019671413309087
CLPvsCTRL	2	233390712	233391275	7	0.0008677	cg20371266	233390781	CHRND	0.512773851932023	0.238258727081977	0.0313837800727699
CLPvsCTRL	2	233390712	233391275	7	0.0008677	cg22276371	233390859	CHRND	0.677939553769516	0.233562646818122	0.00370075874989467
CLPvsCTRL	2	233390712	233391275	7	0.0008677	cg09988676	233390969	CHRND	0.82623414066143	0.344121054091127	0.016350402747393
CLPvsCTRL	2	233390712	233391275	7	0.0008677	cg11695684	233391265	CHRND	0.566717636870458	0.260780458410536	0.0297682841295644
CLPvsCTRL	2	233390712	233391275	7	0.0008677	cg18022917	233391274	CHRND	0.533110333681654	0.293184347926081	0.0690113978428211
CLPvsCTRL	3	146187398	146187741	3	0.0001908	cg04442406	146187398	PLSCR2	0.715398189943056	0.197892681126265	0.00030025303560711
CLPvsCTRL	3	146187398	146187741	3	0.0001908	cg02128651	146187706	PLSCR2	0.490299908721433	0.182697405164588	0.00728185101829623
CLPvsCTRL	3	146187398	146187741	3	0.0001908	cg21569635	146187740	PLSCR2	0.60511842690168	0.174865509664319	0.000539215256351895
CLPvsCTRL	4	1294566	1295079	5	0.00403	cg07241925	1294566	MAEA	-2.72845732540302	1.10978585752413	0.0139501693562677
CLPvsCTRL	4	1294566	1295079	5	0.00403	cg21326139	1294783	MAEA	-1.55610135690661	1.03400414921951	0.132342697944749
CLPvsCTRL	4	1294566	1295079	5	0.00403	cg24597363	1294996	MAEA	-1.96388593996458	0.654873376683673	0.00270975003791282
CLPvsCTRL	4	1294566	1295079	5	0.00403	cg23447233	1295047	MAEA	-1.89741894084635	0.720932519088508	0.00849100139812467
CLPvsCTRL	4	1294566	1295079	5	0.00403	cg21167046	1295078	MAEA	-1.19285052350845	0.515444826267217	0.0206558916959417
CLPvsCTRL	4	18320820	18321010	3	0.00238	cg07935784	18320820	NA	1.25421731414179	0.355890982743763	0.000424825165825425
CLPvsCTRL	4	18320820	18321010	3	0.00238	cg00675229	18320910	NA	0.701257441098993	0.289533525922131	0.0154342882571838
CLPvsCTRL	4	18320820	18321010	3	0.00238	cg22803560	18321009	NA	1.20303889792103	0.372562389530733	0.00124183161301488
CLPvsCTRL	4	99851003	99851282	7	0.0001364	cg14972143	99851003	EIF4E	0.82044073241056	0.324238156352974	0.0113944074288124
CLPvsCTRL	4	99851003	99851282	7	0.0001364	cg11037477	99851008	EIF4E	0.918634501749315	0.321105197663187	0.00422504009570386
CLPvsCTRL	4	99851003	99851282	7	0.0001364	cg21554861	99851060	EIF4E	0.822268172098465	0.405378227926333	0.0425196980691358
CLPvsCTRL	4	99851003	99851282	7	0.0001364	cg18160135	99851115	EIF4E	0.786791681511717	0.419902061674093	0.0609648273264037
CLPvsCTRL	4	99851003	99851282	7	0.0001364	cg12527684	99851156	EIF4E	0.870343929706427	0.31397696763082	0.00557131589702961
CLPvsCTRL	4	99851003	99851282	7	0.0001364	cg15633390	99851211	EIF4E	0.568144176969837	0.218658763295686	0.00936827195960313
CLPvsCTRL	4	99851003	99851282	7	0.0001364	cg21341586	99851281	EIF4E	0.619889400986946	0.243071171871928	0.0107649324021605
CLPvsCTRL	4	184908351	184909019	8	1.515e-05	cg03189821	184908351	STOX2	1.31450062125513	0.515739863109939	0.0108104573020523
CLPvsCTRL	4	184908351	184909019	8	1.515e-05	cg15859390	184908510	STOX2	1.00592755131124	0.516400037847156	0.0514195331974352
CLPvsCTRL	4	184908351	184909019	8	1.515e-05	cg02968918	184908541	STOX2	1.60133171452758	0.504038407765149	0.00148805312494338
CLPvsCTRL	4	184908351	184909019	8	1.515e-05	cg05986067	184908573	STOX2	1.15650051683836	0.503622359423955	0.0216550479412792
CLPvsCTRL	4	184908351	184909019	8	1.515e-05	cg18628646	184908739	STOX2	0.38664486223523	0.3785552028236	0.307079254824111
CLPvsCTRL	4	184908351	184909019	8	1.515e-05	cg13023014	184908794	STOX2	1.09094301293827	0.433827038214919	0.0119135142693924
CLPvsCTRL	4	184908351	184909019	8	1.515e-05	cg13966557	184908884	STOX2	1.28258261332638	0.332785404809802	0.000116164126108569
CLPvsCTRL	4	184908351	184909019	8	1.515e-05	cg00058887	184909018	STOX2	0.614162810820218	0.297936385284074	0.0392659359183708
CLPvsCTRL	5	137224723	137225510	8	9.042e-05	cg00373499	137224723	PKD2L2	0.913363184217942	0.453958044157793	0.0442200300195419
CLPvsCTRL	5	137224723	137225510	8	9.042e-05	cg14697642	137224904	PKD2L2	0.591966787349878	0.275073480564413	0.0313948756790449
CLPvsCTRL	5	137224723	137225510	8	9.042e-05	cg24330204	137224967	PKD2L2	1.1936261050239	0.395320004980634	0.00253282484866919
CLPvsCTRL	5	137224723	137225510	8	9.042e-05	cg21051519	137225191	PKD2L2	0.772146184922752	0.326236808252954	0.0179413024347234
CLPvsCTRL	5	137224723	137225510	8	9.042e-05	cg09567674	137225248	PKD2L2	0.430051921408629	0.273741711402655	0.116179515350805
CLPvsCTRL	5	137224723	137225510	8	9.042e-05	cg04899300	137225297	PKD2L2	1.18666753547259	0.390653698856632	0.00238434094429554
CLPvsCTRL	5	137224723	137225510	8	9.042e-05	cg07523741	137225468	PKD2L2	0.917769138448743	0.431530386639322	0.0334385704758524
CLPvsCTRL	5	137224723	137225510	8	9.042e-05	cg05201789	137225509	PKD2L2	0.945164781858241	0.508684947148862	0.063161156159669
CLPvsCTRL	5	140810726	140810921	3	0.04904	cg14253517	140810726	PCDHGA12	1.15158098094731	0.446369642269532	0.00988340960539581
CLPvsCTRL	5	140810726	140810921	3	0.04904	cg22151446	140810805	PCDHGA12	1.1914795195124	0.410444895561165	0.00369727456754764
CLPvsCTRL	5	140810726	140810921	3	0.04904	cg09639151	140810920	PCDHGA12	0.538479854972781	0.210349255757795	0.0104692554502092
CLPvsCTRL	6	28583655	28584465	16	3.378e-06	cg06738867	28583655	NA	-0.262169295969484	0.535077870353911	0.62415884151173
CLPvsCTRL	6	28583655	28584465	16	3.378e-06	cg01400884	28583971	NA	0.873653467839375	0.476747781487178	0.0668728536013428
CLPvsCTRL	6	28583655	28584465	16	3.378e-06	cg02246609	28584003	NA	0.900294224261124	0.312359218758992	0.00394858895777529
CLPvsCTRL	6	28583655	28584465	16	3.378e-06	cg01309870	28584035	NA	0.996056436243295	0.357695673106111	0.00535859083491101
CLPvsCTRL	6	28583655	28584465	16	3.378e-06	cg04626491	28584053	NA	1.15383809458789	0.41228419440146	0.00513171390738873
CLPvsCTRL	6	28583655	28584465	16	3.378e-06	cg09470274	28584057	NA	0.742301152881091	0.364879197661675	0.0419137908076964
CLPvsCTRL	6	28583655	28584465	16	3.378e-06	cg20450471	28584061	NA	0.44162063568818	0.259322579809643	0.0885721946863695
CLPvsCTRL	6	28583655	28584465	16	3.378e-06	cg15967709	28584081	NA	0.912885000407519	0.343397762699939	0.00785150974149894
CLPvsCTRL	6	28583655	28584465	16	3.378e-06	cg03682719	28584103	NA	0.345802830817105	0.239769190058517	0.149236898038546
CLPvsCTRL	6	28583655	28584465	16	3.378e-06	cg20839206	28584121	NA	1.3358754724105	0.386961038888194	0.000555989752047371
CLPvsCTRL	6	28583655	28584465	16	3.378e-06	cg22121557	28584138	NA	0.256502025986587	0.162659097623798	0.114811611268413
CLPvsCTRL	6	28583655	28584465	16	3.378e-06	cg03858673	28584155	NA	0.388957402550007	0.319379233832885	0.223279310492506
CLPvsCTRL	6	28583655	28584465	16	3.378e-06	cg24114014	28584167	NA	0.470123284447666	0.202968921261859	0.0205455580817326
CLPvsCTRL	6	28583655	28584465	16	3.378e-06	cg04645150	28584172	NA	0.341951478253795	0.181442970022962	0.0594808413610543
CLPvsCTRL	6	28583655	28584465	16	3.378e-06	cg11111740	28584288	NA	0.746907500442037	0.253666199630291	0.00323528974208915
CLPvsCTRL	6	28583655	28584465	16	3.378e-06	cg10582827	28584464	NA	0.518544586084559	0.345372045548152	0.133249890908188
CLPvsCTRL	6	28911759	28912167	3	0.003747	cg23326313	28911759	C6orf100	0.419989090741576	0.208781563732886	0.0442600491466425
CLPvsCTRL	6	28911759	28912167	3	0.003747	cg04742282	28911873	C6orf100	0.496337846452935	0.280280103798713	0.0765833790350009
CLPvsCTRL	6	28911759	28912167	3	0.003747	cg13293729	28911902	C6orf100	0.44082317818603	0.22966564550834	0.0549321131345361
CLPvsCTRL	6	28911759	28912167	3	0.003747	cg15088539	28911926	C6orf100	0.579278516666784	0.222123339835932	0.0091095899123142
CLPvsCTRL	6	28911759	28912167	3	0.003747	cg25005112	28911938	C6orf100	0.388232783531827	0.204636757075539	0.0578041721601485
CLPvsCTRL	6	28911759	28912167	3	0.003747	cg26531141	28912013	C6orf100	0.309171927533104	0.194131320218912	0.111251818755218
CLPvsCTRL	6	28911759	28912167	3	0.003747	cg01597097	28912045	C6orf100	0.599694674463768	0.297413060963396	0.0437613349980234
CLPvsCTRL	6	28911759	28912167	3	0.003747	cg08542016	28912084	C6orf100	0.503044049885978	0.280783822690877	0.0732017714118501
CLPvsCTRL	6	28911759	28912167	3	0.003747	cg03720390	28912126	C6orf100	0.740829328619077	0.396648827955929	0.061800975916891
CLPvsCTRL	6	28911759	28912167	3	0.003747	cg04435719	28912166	C6orf100	0.494576115162563	0.228615215123771	0.0305138030096018
CLPvsCTRL	6	32847585	32847846	13	0.01328	cg02269978	32847585	NA	0.70642265945476	0.431665171371616	0.101733723002809
CLPvsCTRL	6	32847585	32847846	13	0.01328	cg19628603	32847596	NA	0.68360595264988	0.456729555409946	0.134460605866473
CLPvsCTRL	6	32847585	32847846	13	0.01328	cg00797104	32847605	NA	0.7405406204254	0.424695162694452	0.0812115529055803
CLPvsCTRL	6	32847585	32847846	13	0.01328	cg17352045	32847702	NA	0.819154490335942	0.416278722663859	0.049090716890923
CLPvsCTRL	6	32847585	32847846	13	0.01328	cg00892368	32847704	NA	0.895639142481345	0.476564223809668	0.0601943798769531
CLPvsCTRL	6	32847585	32847846	13	0.01328	cg21685006	32847711	NA	1.52361258102662	0.606911566019441	0.0120582213144003
CLPvsCTRL	6	32847585	32847846	13	0.01328	cg18942934	32847762	NA	1.32417408568875	0.547027273358224	0.015491810958
CLPvsCTRL	6	32847585	32847846	13	0.01328	cg13493635	32847785	NA	0.734669439069991	0.399685086058275	0.0660446183000484
CLPvsCTRL	6	32847585	32847846	13	0.01328	cg15076318	32847788	NA	0.864114657119149	0.371648377736497	0.0200673308667067
CLPvsCTRL	6	32847585	32847846	13	0.01328	cg08873792	32847811	NA	0.977874571678365	0.453696417211364	0.0311344560785026
CLPvsCTRL	6	32847585	32847846	13	0.01328	cg01607625	32847830	NA	0.632245682816287	0.349440858197866	0.0704033700976672
CLPvsCTRL	6	32847585	32847846	13	0.01328	cg09318162	32847842	NA	0.150153632500257	0.350389844136803	0.668263068659388
CLPvsCTRL	6	32847585	32847846	13	0.01328	cg16454316	32847845	NA	0.51642423472733	0.360252492019241	0.151713185672749
CLPvsCTRL	6	166259938	166260573	7	8.604e-05	cg17345450	166259938	NA	-0.928136094912652	0.422690427003644	0.028107539831098
CLPvsCTRL	6	166259938	166260573	7	8.604e-05	cg17586885	166259959	NA	-1.04258910231986	0.50296722318001	0.038183744018611
CLPvsCTRL	6	166259938	166260573	7	8.604e-05	cg20418529	166260012	NA	-0.97885636093863	0.342796442407153	0.00429686809084834
CLPvsCTRL	6	166259938	166260573	7	8.604e-05	cg01152056	166260319	NA	-0.815351594969463	0.332175304781041	0.0141048407670796
CLPvsCTRL	6	166259938	166260573	7	8.604e-05	cg15553391	166260456	NA	-0.538483409889392	0.449338327246585	0.230764485942055
CLPvsCTRL	6	166259938	166260573	7	8.604e-05	cg00794911	166260532	NA	-0.863506071860293	0.347476657347991	0.0129523601119115
CLPvsCTRL	6	166259938	166260573	7	8.604e-05	cg18132363	166260572	NA	-1.37245994661158	0.395574325294376	0.000521355325881176
CLPvsCTRL	7	63505714	63506262	7	1.648e-05	cg15949805	63505714	ZNF727	0.770417353913688	0.295367355557462	0.00909835553457299
CLPvsCTRL	7	63505714	63506262	7	1.648e-05	cg19155391	63505768	ZNF727	0.519795229855011	0.221327700439291	0.0188475697895792
CLPvsCTRL	7	63505714	63506262	7	1.648e-05	cg24975986	63505791	ZNF727	0.64219706761134	0.21467455043655	0.00277618373860605
CLPvsCTRL	7	63505714	63506262	7	1.648e-05	cg01849085	63505811	ZNF727	0.313650918328792	0.180734894022554	0.082666470933429
CLPvsCTRL	7	63505714	63506262	7	1.648e-05	cg13947469	63505871	ZNF727	0.364714518063408	0.182862873794079	0.0461007140155832
CLPvsCTRL	7	63505714	63506262	7	1.648e-05	cg01176516	63506148	ZNF727	0.748024775389799	0.221350475130214	0.000726526115220314
CLPvsCTRL	7	63505714	63506262	7	1.648e-05	cg01760756	63506261	ZNF727	0.51111545442691	0.198573884469392	0.0100550356737853
CLPvsCTRL	7	65419185	65419289	7	1.152e-05	cg20836212	65419185	VKORC1L1	1.0338133062822	0.429069808978987	0.0159774978449678
CLPvsCTRL	7	65419185	65419289	7	1.152e-05	cg25643253	65419190	VKORC1L1	1.43908367517588	0.460091397170698	0.00176107214207735
CLPvsCTRL	7	65419185	65419289	7	1.152e-05	cg23090159	65419194	VKORC1L1	1.1164604047729	0.540906751597702	0.0390126562253896
CLPvsCTRL	7	65419185	65419289	7	1.152e-05	cg12711054	65419231	VKORC1L1	0.76112869381215	0.448053046761136	0.0893668952831237
CLPvsCTRL	7	65419185	65419289	7	1.152e-05	cg21104363	65419248	VKORC1L1	2.44668490121531	0.570978528503434	1.82678870475878e-05
CLPvsCTRL	7	65419185	65419289	7	1.152e-05	cg16760382	65419261	VKORC1L1	1.58225614824479	0.604887288996735	0.00890221400901477
CLPvsCTRL	7	65419185	65419289	7	1.152e-05	cg20328327	65419288	VKORC1L1	1.30574432082137	0.478384852692079	0.00634333182769
CLPvsCTRL	7	149543136	149543178	3	0.003541	cg05184016	149543136	ZNF862	0.999526293067667	0.332852504100544	0.00267411025168642
CLPvsCTRL	7	149543136	149543178	3	0.003541	cg07970948	149543165	ZNF862	1.04356166834362	0.343005896035104	0.00234698579814571
CLPvsCTRL	7	149543136	149543178	3	0.003541	cg06558622	149543177	ZNF862	0.875276119900738	0.250453064984824	0.000474468575974925
CLPvsCTRL	7	151442351	151442968	4	0.002411	cg06436185	151442351	PRKAG2	-2.084016835151	0.838546730311797	0.0129452427122356
CLPvsCTRL	7	151442351	151442968	4	0.002411	cg01058360	151442371	PRKAG2	-2.2652415122833	0.619907939492191	0.000258027416106273
CLPvsCTRL	7	151442351	151442968	4	0.002411	cg06333800	151442481	PRKAG2	-2.54002255311838	0.99485847034336	0.0106753618387417
CLPvsCTRL	7	151442351	151442968	4	0.002411	cg14838600	151442967	PRKAG2	0.872686595730748	0.508783827137385	0.0863011532728873
CLPvsCTRL	8	60032607	60032984	5	1.09e-05	cg01981601	60032607	TOX	-0.0397056885277496	0.4988240816805	0.936556524700423
CLPvsCTRL	8	60032607	60032984	5	1.09e-05	cg11559731	60032745	TOX	1.82484613628825	0.437314948895616	3.00823710723071e-05
CLPvsCTRL	8	60032607	60032984	5	1.09e-05	cg02085701	60032794	TOX	1.12847625939519	0.279684375071094	5.46440477214541e-05
CLPvsCTRL	8	60032607	60032984	5	1.09e-05	cg02892925	60032926	TOX	1.48687727141888	0.38794974073088	0.000126767998060835
CLPvsCTRL	8	60032607	60032984	5	1.09e-05	cg07211044	60032983	TOX	1.28697395102031	0.357915433490206	0.000323459951684935
CLPvsCTRL	10	126330845	126331426	7	0.0006376	cg26508444	126330845	FAM53B	1.77875062507124	0.75440698777692	0.0183829492148193
CLPvsCTRL	10	126330845	126331426	7	0.0006376	cg16404170	126330876	FAM53B	1.07522873263172	0.475487845305521	0.0237396362588383
CLPvsCTRL	10	126330845	126331426	7	0.0006376	cg07081759	126330905	FAM53B	1.63526849539546	0.669307666958179	0.0145567027229711
CLPvsCTRL	10	126330845	126331426	7	0.0006376	cg02772099	126331180	FAM53B	0.565053548271656	0.749927208750261	0.451162810849727
CLPvsCTRL	10	126330845	126331426	7	0.0006376	cg10045321	126331212	FAM53B	1.18599138487521	0.50512278002379	0.0188782236955976
CLPvsCTRL	10	126330845	126331426	7	0.0006376	cg02765343	126331238	FAM53B	0.906305206147553	0.477406060756354	0.0576440877937372
CLPvsCTRL	10	126330845	126331426	7	0.0006376	cg20151107	126331425	FAM53B	2.28672392146144	0.584072718334649	9.03533944508223e-05
CLPvsCTRL	10	129797760	129797841	3	0.01274	cg05524354	129797760	PTPRE	1.0331912913043	0.327921199117567	0.001628627457926
CLPvsCTRL	10	129797760	129797841	3	0.01274	cg24824686	129797777	PTPRE	0.821917818232714	0.323251540013347	0.0110013138280245
CLPvsCTRL	10	129797760	129797841	3	0.01274	cg11659652	129797840	PTPRE	0.806319777263721	0.253130532631936	0.00144558437030488
CLPvsCTRL	11	2020279	2020561	11	0.00305	cg25281616	2020279	H19	-1.78619665540112	0.850300579191384	0.03567038488893
CLPvsCTRL	11	2020279	2020561	11	0.00305	cg01895612	2020286	H19	-2.4524795692919	0.850319935402819	0.0039242877604957
CLPvsCTRL	11	2020279	2020561	11	0.00305	cg23476401	2020296	H19	-0.920122751433969	0.548061641342335	0.0931779146581781
CLPvsCTRL	11	2020279	2020561	11	0.00305	cg00237904	2020314	H19	-1.0935595415634	0.626242157950213	0.0807719096578411
CLPvsCTRL	11	2020279	2020561	11	0.00305	cg06765785	2020391	H19	-1.43697289447019	0.684785249537935	0.0358673085208425
CLPvsCTRL	11	2020279	2020561	11	0.00305	cg25821896	2020417	H19	-3.12816089944579	1.05688538670216	0.00307846823227112
CLPvsCTRL	11	2020279	2020561	11	0.00305	cg25574978	2020496	H19	-1.64472532720319	0.888117905151209	0.0640369854763681
CLPvsCTRL	11	2020279	2020561	11	0.00305	cg18454954	2020537	H19	-2.32394453975907	1.34220743917527	0.0833742614725735
CLPvsCTRL	11	2020279	2020561	11	0.00305	cg25579157	2020549	H19	-1.48839020615063	1.69200556151619	0.379043334400254
CLPvsCTRL	11	2020279	2020561	11	0.00305	cg02886509	2020556	H19	-0.834808705461666	0.673129755727548	0.21490517366683
CLPvsCTRL	11	2020279	2020561	11	0.00305	cg02657360	2020560	H19	-1.61295870221869	0.621788068344365	0.00948485369815324
CLPvsCTRL	11	27015519	27015992	7	0.005665	cg10418755	27015519	FIBIN	0.624794834540141	0.262260982474973	0.0172030049159421
CLPvsCTRL	11	27015519	27015992	7	0.005665	cg02565993	27015592	FIBIN	0.697617984654493	0.287920810345331	0.0153950075736591
CLPvsCTRL	11	27015519	27015992	7	0.005665	cg07042914	27015656	FIBIN	0.644687384597517	0.325744772627965	0.0478027079172069
CLPvsCTRL	11	27015519	27015992	7	0.005665	cg07777008	27015808	FIBIN	0.646791398810442	0.310663279914724	0.0373452776943433
CLPvsCTRL	11	27015519	27015992	7	0.005665	cg15621260	27015813	FIBIN	0.361930261991712	0.205896132404302	0.0787765519668545
CLPvsCTRL	11	27015519	27015992	7	0.005665	cg04622802	27015872	FIBIN	0.543954241903569	0.244887273463972	0.0263344795845719
CLPvsCTRL	11	27015519	27015992	7	0.005665	cg01649773	27015991	FIBIN	0.613745191823332	0.312360379540057	0.0494301556651877
CLPvsCTRL	11	43290958	43291211	5	0.009209	cg00233420	43290958	HNRNPKP3	0.680517024593427	0.265569160622781	0.0103926038421367
CLPvsCTRL	11	43290958	43291211	5	0.009209	cg00258081	43290962	HNRNPKP3	0.839779347016469	0.283775670862036	0.00308331705585947
CLPvsCTRL	11	43290958	43291211	5	0.009209	cg26999154	43291043	HNRNPKP3	0.414931762614276	0.227475566312506	0.0681412202245687
CLPvsCTRL	11	43290958	43291211	5	0.009209	cg05920383	43291188	HNRNPKP3	0.957059003023946	0.312899152137622	0.00222312998680589
CLPvsCTRL	11	43290958	43291211	5	0.009209	cg06013378	43291210	HNRNPKP3	0.489276465286306	0.312833667650294	0.117814108444504
CLPvsCTRL	12	132976722	132977141	4	0.000334	cg22245980	132976722	NA	2.32155475477705	0.690935499000982	0.000779377859343659
CLPvsCTRL	12	132976722	132977141	4	0.000334	cg04574346	132976866	NA	1.41370379318159	0.518919869201966	0.00644340367748895
CLPvsCTRL	12	132976722	132977141	4	0.000334	cg02610170	132977028	NA	1.66151353814653	0.605321195201403	0.00605392758938135
CLPvsCTRL	12	132976722	132977141	4	0.000334	cg00175823	132977140	NA	1.29660396004359	0.507046240101221	0.0105527316654595
CLPvsCTRL	13	114263342	114263407	2	0.019	cg07276358	114263342	TFDP1	-1.24514321721849	0.418267050226453	0.00291169805305609
CLPvsCTRL	13	114263342	114263407	2	0.019	cg07804973	114263406	TFDP1	-1.91805381507812	0.487397857370019	8.30949466856552e-05
CLPvsCTRL	14	100610071	100610668	6	0.002768	cg26415437	100610071	EVL	0.491681136942512	0.535231091455171	0.35828737578152
CLPvsCTRL	14	100610071	100610668	6	0.002768	cg16409452	100610186	EVL	0.788440657249356	0.337083118943647	0.0193349357296334
CLPvsCTRL	14	100610071	100610668	6	0.002768	cg14084609	100610407	EVL	0.668818505109243	0.340605939637854	0.0495749020566705
CLPvsCTRL	14	100610071	100610668	6	0.002768	cg06756385	100610488	EVL	1.50355080684129	0.598141089992456	0.0119470005010034
CLPvsCTRL	14	100610071	100610668	6	0.002768	cg18550847	100610570	EVL	1.23857046629113	0.388216603022964	0.0014207066072468
CLPvsCTRL	14	100610071	100610668	6	0.002768	cg01000631	100610667	NA	0.976139204856412	0.362495229037128	0.00708476935175884
CLPvsCTRL	16	615709	616221	5	0.001888	cg10096052	615709	NHLRC4	-0.27381251782594	0.516784147123036	0.596223398732826
CLPvsCTRL	16	615709	616221	5	0.001888	cg08989290	615782	NHLRC4	1.17293564077143	0.429459331638205	0.00631058071354313
CLPvsCTRL	16	615709	616221	5	0.001888	cg22250781	615887	NHLRC4	0.994363866936197	0.362758729196353	0.00612308294698995
CLPvsCTRL	16	615709	616221	5	0.001888	cg04497992	616212	NHLRC4	1.807102892217	0.479893224635472	0.0001661260975923
CLPvsCTRL	16	615709	616221	5	0.001888	cg02475695	616220	NHLRC4	1.27504912031371	0.474578528753395	0.00721621936584701
CLPvsCTRL	16	8806531	8807044	12	0.005827	cg01881182	8806531	ABAT	0.529992148084409	0.237332529093856	0.0255409957322214
CLPvsCTRL	16	8806531	8807044	12	0.005827	cg16586594	8806569	ABAT	0.534658818029298	0.241415362610526	0.0267817398961895
CLPvsCTRL	16	8806531	8807044	12	0.005827	cg26778345	8806586	ABAT	0.586082032159412	0.373814540515975	0.116918075726719
CLPvsCTRL	16	8806531	8807044	12	0.005827	cg08241330	8806663	ABAT	0.585455707358225	0.332159032251705	0.0779719420084629
CLPvsCTRL	16	8806531	8807044	12	0.005827	cg08834902	8806690	ABAT	0.502802039651978	0.327674413118253	0.124917457095558
CLPvsCTRL	16	8806531	8807044	12	0.005827	cg00231389	8806753	ABAT	0.474907344470251	0.307722435222254	0.122758547278466
CLPvsCTRL	16	8806531	8807044	12	0.005827	cg00220102	8806756	ABAT	0.50929637663857	0.329281483178575	0.121938016033804
CLPvsCTRL	16	8806531	8807044	12	0.005827	cg04332619	8806966	ABAT	0.459010430778236	0.254791362270843	0.0716217638952778
CLPvsCTRL	16	8806531	8807044	12	0.005827	cg01221157	8807011	ABAT	0.314297966995948	0.196163654753938	0.109106252136612
CLPvsCTRL	16	8806531	8807044	12	0.005827	cg10292855	8807018	ABAT	0.595852495421489	0.345938714453079	0.0849930787342481
CLPvsCTRL	16	8806531	8807044	12	0.005827	cg05372963	8807026	ABAT	0.493897480026205	0.272637142339151	0.0700548123693878
CLPvsCTRL	16	8806531	8807044	12	0.005827	cg26915924	8807043	ABAT	0.505702803438166	0.219592705440086	0.0212837623116823
CLPvsCTRL	16	88858204	88858316	3	0.01283	cg06639733	88858204	NA	1.88127110875719	0.569031916102306	0.000946074681784023
CLPvsCTRL	16	88858204	88858316	3	0.01283	cg08482979	88858277	NA	0.983763179346127	0.342692816119765	0.00409583251408646
CLPvsCTRL	16	88858204	88858316	3	0.01283	cg06490845	88858315	NA	1.22699774349648	0.474867848595855	0.0097698041683942
CLPvsCTRL	17	17108846	17109240	2	0.005027	cg26906998	17108846	PLD6	-0.482565952879732	0.156989670015426	0.00211300963616139
CLPvsCTRL	17	17108846	17109240	2	0.005027	cg01412970	17109239	PLD6	-0.422472343021493	0.116107949209546	0.000274106229230039
CLPvsCTRL	17	80870107	80870578	4	5.498e-07	cg23989207	80870107	TBCD	-1.10116817733162	0.343650844781102	0.0013538067917995
CLPvsCTRL	17	80870107	80870578	4	5.498e-07	cg11526020	80870163	TBCD	-1.37094008607772	0.419731938046198	0.0010899056939521
CLPvsCTRL	17	80870107	80870578	4	5.498e-07	cg01640684	80870529	TBCD	-0.493187181142449	0.16103098964352	0.00219360906287833
CLPvsCTRL	17	80870107	80870578	4	5.498e-07	cg25413575	80870577	TBCD	-0.839623210047047	0.216442215916942	0.000104799436658735
CLPvsCTRL	18	12777645	12778030	4	0.004101	cg23598886	12777645	NA	0.784303309773742	0.246529150618867	0.0014657440960561
CLPvsCTRL	18	12777645	12778030	4	0.004101	cg23544223	12777786	NA	0.608771894302433	0.224972525960463	0.00681024742042123
CLPvsCTRL	18	12777645	12778030	4	0.004101	cg09945482	12777974	NA	0.55450014874596	0.277609264759664	0.0457804171580074
CLPvsCTRL	18	12777645	12778030	4	0.004101	cg24737193	12778029	NA	0.638241955746845	0.254451856350842	0.0121313130118201
CLPvsCTRL	18	13611370	13611825	7	0.0002146	cg14825976	13611370	LDLRAD4	1.30559379137154	0.464451166658586	0.00493806603030356
CLPvsCTRL	18	13611370	13611825	7	0.0002146	cg25374649	13611400	LDLRAD4	1.44963588489108	0.35207636123571	3.83186397343752e-05
CLPvsCTRL	18	13611370	13611825	7	0.0002146	cg22454011	13611439	LDLRAD4	1.92905755386699	0.494293096064803	9.51415759275528e-05
CLPvsCTRL	18	13611370	13611825	7	0.0002146	cg14846965	13611481	LDLRAD4	1.19665521846948	0.412492710132432	0.00371933976088924
CLPvsCTRL	18	13611370	13611825	7	0.0002146	cg15056105	13611489	LDLRAD4	1.32954668973095	0.416093396434726	0.00139681534543045
CLPvsCTRL	18	13611370	13611825	7	0.0002146	cg00737978	13611807	LDLRAD4	0.16499653406652	0.311035015173224	0.595782115560206
CLPvsCTRL	18	13611370	13611825	7	0.0002146	cg24404630	13611824	LDLRAD4	0.0315913270430743	0.21768010357583	0.88461035929567
CLPvsCTRL	18	23713407	23714085	10	0.0003182	cg07428713	23713407	PSMA8	-0.456214250137917	0.542780429691438	0.400620565007947
CLPvsCTRL	18	23713407	23714085	10	0.0003182	cg11858305	23713595	PSMA8	0.87486404566243	0.350102156565889	0.0124585718728228
CLPvsCTRL	18	23713407	23714085	10	0.0003182	cg25983544	23713626	PSMA8	0.769743294184092	0.379337667156444	0.0424402586935262
CLPvsCTRL	18	23713407	23714085	10	0.0003182	cg06377543	23713657	PSMA8	0.523504722867207	0.341849089629685	0.125672712190804
CLPvsCTRL	18	23713407	23714085	10	0.0003182	cg03162994	23713729	PSMA8	0.714654871484403	0.340774696936969	0.0359805026665235
CLPvsCTRL	18	23713407	23714085	10	0.0003182	cg00262344	23713741	PSMA8	0.869334515482071	0.400068302406364	0.0297829334167781
CLPvsCTRL	18	23713407	23714085	10	0.0003182	cg15865827	23713838	PSMA8	0.729942103015163	0.350771122082366	0.0374371946032535
CLPvsCTRL	18	23713407	23714085	10	0.0003182	cg22027766	23713928	PSMA8	1.33679946753992	0.481847181749845	0.00553168148827113
CLPvsCTRL	18	23713407	23714085	10	0.0003182	cg01070760	23714009	PSMA8	0.615477640894131	0.350220469082458	0.0788495616399966
CLPvsCTRL	18	23713407	23714085	10	0.0003182	cg21248196	23714084	PSMA8	1.19253381385732	0.394565915468023	0.00250783564655573
CLPvsCTRL	19	12831659	12832213	4	0.001881	cg18810947	12831659	TNPO2	1.34257713917792	0.470456783106381	0.0043203310579799
CLPvsCTRL	19	12831659	12832213	4	0.001881	cg02011723	12831888	TNPO2	1.55199439577345	0.615174343763873	0.0116407073887962
CLPvsCTRL	19	12831659	12832213	4	0.001881	cg17708995	12832077	TNPO2	1.43428449314507	0.53601846374482	0.00745485093363372
CLPvsCTRL	19	12831659	12832213	4	0.001881	cg24874555	12832212	TNPO2	0.696539466058323	0.283841608540292	0.0141287835234702
CLPvsCTRL	20	35504064	35504554	6	1.081e-06	cg19448292	35504064	TLDC2	1.7933267584791	0.481888430581705	0.0001980771107708
CLPvsCTRL	20	35504064	35504554	6	1.081e-06	cg14613878	35504198	TLDC2	1.6012152425706	0.51646923145503	0.00193317540466289
CLPvsCTRL	20	35504064	35504554	6	1.081e-06	cg09241885	35504371	TLDC2	1.23053819796275	0.507177792203198	0.0152559162939007
CLPvsCTRL	20	35504064	35504554	6	1.081e-06	cg09227119	35504403	TLDC2	2.05909744205953	0.601776937007985	0.00062231965041016
CLPvsCTRL	20	35504064	35504554	6	1.081e-06	cg00414077	35504511	TLDC2	2.2478270100925	0.652884707825637	0.000575478671255195
CLPvsCTRL	20	35504064	35504554	6	1.081e-06	cg18062064	35504553	TLDC2	1.38490205320373	1.19296622915783	0.24568681081389
CLPvsCTRL	20	57427412	57428033	19	0.002069	cg25652859	57427412	GNAS	0.694789570070024	0.444810938573752	0.118290698377604
CLPvsCTRL	20	57427412	57428033	19	0.002069	cg12321149	57427426	GNAS	1.19922745313695	0.520634310024784	0.0212565222962951
CLPvsCTRL	20	57427412	57428033	19	0.002069	cg06065549	57427443	GNAS	0.964103968677304	0.678362767697619	0.15525228262654
CLPvsCTRL	20	57427412	57428033	19	0.002069	cg07105596	57427472	GNAS	0.431343706771889	0.327632193448047	0.187989976420148
CLPvsCTRL	20	57427412	57428033	19	0.002069	cg27304369	57427483	GNAS	0.244931325942312	0.465559064906004	0.598817681215434
CLPvsCTRL	20	57427412	57428033	19	0.002069	cg26811638	57427493	GNAS	0.626287216743073	0.539349827323036	0.245564949065081
CLPvsCTRL	20	57427412	57428033	19	0.002069	cg26534489	57427495	GNAS	0.58591490542102	0.696707895963977	0.40036114985056
CLPvsCTRL	20	57427412	57428033	19	0.002069	cg08587534	57427503	GNAS	1.39270558467877	0.690408497657938	0.0436725968387433
CLPvsCTRL	20	57427412	57428033	19	0.002069	cg14564778	57427556	GNAS	1.32722594211273	0.504273870500548	0.0084895202022775
CLPvsCTRL	20	57427412	57428033	19	0.002069	cg01817393	57427642	GNAS	0.248520112571675	0.181602502517192	0.171160638040919
CLPvsCTRL	20	57427412	57428033	19	0.002069	cg04257105	57427713	GNAS	1.61588697368916	0.629559271123532	0.0102672717631458
CLPvsCTRL	20	57427412	57428033	19	0.002069	cg20528838	57427730	GNAS	0.979803425612425	0.535993635922954	0.0675475750791193
CLPvsCTRL	20	57427412	57428033	19	0.002069	cg27661264	57427738	GNAS	1.20147569056462	0.511322791218756	0.01878652113595
CLPvsCTRL	20	57427412	57428033	19	0.002069	cg19589727	57427762	GNAS	0.999457889471726	0.567415196174694	0.0781669207426341
CLPvsCTRL	20	57427412	57428033	19	0.002069	cg10302550	57427821	GNAS	1.2937154670168	0.598942343402462	0.0307726688870259
CLPvsCTRL	20	57427412	57428033	19	0.002069	cg17414107	57427830	GNAS	0.975967846837831	0.437087240435581	0.025556181309387
CLPvsCTRL	20	57427412	57428033	19	0.002069	cg00943909	57427942	GNAS	1.07472518278423	0.560773305353899	0.055300770469128
CLPvsCTRL	20	57427412	57428033	19	0.002069	cg19640589	57427973	GNAS	1.1985664067589	0.577369491116567	0.0379023867851955
CLPvsCTRL	20	57427412	57428033	19	0.002069	cg24346429	57428032	GNAS	-0.166387102030249	0.341632673639601	0.626233459882961
CLPvsCTRL	21	27372387	27372462	4	0.001405	cg24168308	27372387	APP	1.34320433620079	0.557386317133597	0.0159601069022075
CLPvsCTRL	21	27372387	27372462	4	0.001405	cg11321156	27372396	APP	1.60273933963606	0.519208882607327	0.00202264221341612
CLPvsCTRL	21	27372387	27372462	4	0.001405	cg23269692	27372446	APP	1.92023347963125	0.554713771489509	0.000536844097335253
CLPvsCTRL	21	27372387	27372462	4	0.001405	cg18274664	27372461	APP	1.13893480825536	0.440194981536171	0.00967196406043102
CLOCLPvsCTRL	1	26233332	26233624	9	0.02757	cg03210277	26233332	STMN1	0.351519376936207	0.244075162581033	0.149808125769551
CLOCLPvsCTRL	1	26233332	26233624	9	0.02757	cg04471507	26233376	STMN1	0.547254812607569	0.304778941102148	0.0725614217884215
CLOCLPvsCTRL	1	26233332	26233624	9	0.02757	cg11709544	26233404	STMN1	0.437021369634154	0.270806920574212	0.106576294067708
CLOCLPvsCTRL	1	26233332	26233624	9	0.02757	cg09796501	26233435	STMN1	0.298054595257207	0.268224354084824	0.26647634621088
CLOCLPvsCTRL	1	26233332	26233624	9	0.02757	cg14076195	26233459	STMN1	0.454494252525248	0.232755762128977	0.0508591903256634
CLOCLPvsCTRL	1	26233332	26233624	9	0.02757	cg26314868	26233506	STMN1	0.65992032515343	0.279416159021767	0.0181872861483774
CLOCLPvsCTRL	1	26233332	26233624	9	0.02757	cg20685674	26233538	STMN1	0.448843038417697	0.357383614101827	0.209147198688297
CLOCLPvsCTRL	1	26233332	26233624	9	0.02757	cg01811796	26233565	STMN1	0.854238352665423	0.392681746487797	0.0296004440704987
CLOCLPvsCTRL	1	26233332	26233624	9	0.02757	cg19362196	26233615	STMN1	1.28431884242198	0.530075667456269	0.015397283758966
CLOCLPvsCTRL	1	26233332	26233624	9	0.02757	cg23323671	26233623	STMN1	1.05162673116815	0.4369561070294	0.0160969364802382
CLOCLPvsCTRL	2	11123476	11123617	3	0.004758	cg11241151	11123476	NA	0.627896856435557	0.211883914339912	0.00304260602931664
CLOCLPvsCTRL	2	11123476	11123617	3	0.004758	cg02479842	11123536	NA	0.668180446781155	0.198898566314887	0.000781110583469804
CLOCLPvsCTRL	2	11123476	11123617	3	0.004758	cg03257743	11123616	NA	0.774782917232537	0.287281782970819	0.00699790109670459
CLOCLPvsCTRL	2	162284638	162284895	3	0.004934	cg27322846	162284638	NA	1.01315909311815	0.316409356034655	0.00136452540773687
CLOCLPvsCTRL	2	162284638	162284895	3	0.004934	cg22677715	162284644	NA	0.804997787454244	0.246260298095247	0.00107970326961771
CLOCLPvsCTRL	2	162284638	162284895	3	0.004934	cg11704490	162284894	NA	0.508569905840615	0.218059938766116	0.0196876363587591
CLOCLPvsCTRL	3	12200427	12200857	4	3.826e-05	cg10173186	12200427	TIMP4	1.12175968816004	0.352501881427415	0.00146120478182058
CLOCLPvsCTRL	3	12200427	12200857	4	3.826e-05	cg23769143	12200667	TIMP4	1.45303478214813	0.449348971687411	0.00122221535517679
CLOCLPvsCTRL	3	12200427	12200857	4	3.826e-05	cg07357827	12200835	TIMP4	0.605289826021567	0.213663719113459	0.00461265468016492
CLOCLPvsCTRL	3	12200427	12200857	4	3.826e-05	cg16791134	12200856	TIMP4	0.747995074612018	0.261647502595091	0.00425261174111748
CLOCLPvsCTRL	4	1294783	1295079	4	0.0005682	cg21326139	1294783	MAEA	-1.20433256046665	0.833775119963884	0.148617125112717
CLOCLPvsCTRL	4	1294783	1295079	4	0.0005682	cg24597363	1294996	MAEA	-2.10534917289234	0.539753551366532	9.5964516459343e-05
CLOCLPvsCTRL	4	1294783	1295079	4	0.0005682	cg23447233	1295047	MAEA	-1.88860455979007	0.604348966147999	0.00177791017369259
CLOCLPvsCTRL	4	1294783	1295079	4	0.0005682	cg21167046	1295078	MAEA	-1.2309314565799	0.41706813095593	0.00316345371817951
CLOCLPvsCTRL	4	74847646	74848017	8	0.0006789	cg15158783	74847646	PF4	0.326743110486681	0.186276126914616	0.0794169088635775
CLOCLPvsCTRL	4	74847646	74848017	8	0.0006789	cg21043213	74847710	PF4	0.390311325242445	0.174369551776922	0.0251940402486724
CLOCLPvsCTRL	4	74847646	74848017	8	0.0006789	cg16072462	74847758	PF4	0.425324416620887	0.20374695476112	0.0368417872383503
CLOCLPvsCTRL	4	74847646	74848017	8	0.0006789	cg15398841	74847761	PF4	0.48123775860904	0.190018288410541	0.0113224418786221
CLOCLPvsCTRL	4	74847646	74848017	8	0.0006789	cg02530824	74847766	PF4	0.280433770263648	0.141261037954977	0.0471203681422198
CLOCLPvsCTRL	4	74847646	74848017	8	0.0006789	cg06834998	74847824	PF4	0.387613496173965	0.170363243734269	0.0228928635224826
CLOCLPvsCTRL	4	74847646	74848017	8	0.0006789	cg05509609	74847829	PF4	0.348870531194095	0.160702075172588	0.0299376049867771
CLOCLPvsCTRL	4	74847646	74848017	8	0.0006789	cg13126871	74848016	PF4	1.00912783395541	0.374439746003144	0.00703814559551488
CLOCLPvsCTRL	4	99851003	99851282	7	1.095e-05	cg14972143	99851003	EIF4E	0.684363526757919	0.260546372678648	0.00862305639491317
CLOCLPvsCTRL	4	99851003	99851282	7	1.095e-05	cg11037477	99851008	EIF4E	0.850325691172012	0.265218446068278	0.00134531652738354
CLOCLPvsCTRL	4	99851003	99851282	7	1.095e-05	cg21554861	99851060	EIF4E	0.873276284898052	0.340507683256246	0.0103285822685886
CLOCLPvsCTRL	4	99851003	99851282	7	1.095e-05	cg18160135	99851115	EIF4E	0.78605162717499	0.341731341814511	0.0214366938565505
CLOCLPvsCTRL	4	99851003	99851282	7	1.095e-05	cg12527684	99851156	EIF4E	0.752686837819387	0.255861494709291	0.0032633739937582
CLOCLPvsCTRL	4	99851003	99851282	7	1.095e-05	cg15633390	99851211	EIF4E	0.452804553888826	0.178020988045786	0.0109733639236939
CLOCLPvsCTRL	4	99851003	99851282	7	1.095e-05	cg21341586	99851281	EIF4E	0.433592749608625	0.198092648383315	0.0286086044793384
CLOCLPvsCTRL	5	2537496	2537907	7	0.0003511	cg23488198	2537496	NA	0.270929547019668	0.191500927752204	0.157136280533196
CLOCLPvsCTRL	5	2537496	2537907	7	0.0003511	cg00055986	2537520	NA	0.545985834064175	0.258490271750409	0.034668408954146
CLOCLPvsCTRL	5	2537496	2537907	7	0.0003511	cg22547775	2537634	NA	0.465337338998633	0.210615487402727	0.0271456824364425
CLOCLPvsCTRL	5	2537496	2537907	7	0.0003511	cg19408140	2537657	NA	0.64981225459332	0.227131949802532	0.00422378921745253
CLOCLPvsCTRL	5	2537496	2537907	7	0.0003511	cg10852875	2537697	NA	0.557102050484137	0.232128821161228	0.016396445756195
CLOCLPvsCTRL	5	2537496	2537907	7	0.0003511	cg05500575	2537834	NA	1.13445119476436	0.406323969161767	0.00523854786272457
CLOCLPvsCTRL	5	2537496	2537907	7	0.0003511	cg00622988	2537906	NA	0.919905390275343	0.352316706539663	0.0090273046412191
CLOCLPvsCTRL	5	112824497	112824921	7	8.553e-05	cg18121164	112824497	MCC	0.63640564411096	0.234265009949087	0.00659551457716775
CLOCLPvsCTRL	5	112824497	112824921	7	8.553e-05	cg08759041	112824614	MCC	0.533526257250749	0.26530205974322	0.044323937813962
CLOCLPvsCTRL	5	112824497	112824921	7	8.553e-05	cg21806985	112824646	MCC	0.74178505865904	0.260636348571464	0.00442647218211202
CLOCLPvsCTRL	5	112824497	112824921	7	8.553e-05	cg12855547	112824700	MCC	0.912942276455059	0.405936399711045	0.024513857534877
CLOCLPvsCTRL	5	112824497	112824921	7	8.553e-05	cg19733633	112824746	MCC	1.10618709867194	0.375975875514678	0.00325914913755598
CLOCLPvsCTRL	5	112824497	112824921	7	8.553e-05	cg25956344	112824765	MCC	1.30984866405939	0.364080686701406	0.000321058601410766
CLOCLPvsCTRL	5	112824497	112824921	7	8.553e-05	cg24539599	112824920	MCC	0.561521506970365	0.592070180354358	0.342924013277144
CLOCLPvsCTRL	5	132113601	132113861	7	0.001693	cg13334727	132113601	SEPT8	1.09664287804798	0.468356263554871	0.0192078885397695
CLOCLPvsCTRL	5	132113601	132113861	7	0.001693	cg23077575	132113608	SEPT8	0.979920738218792	0.410724006066111	0.0170402784380448
CLOCLPvsCTRL	5	132113601	132113861	7	0.001693	cg19518672	132113620	SEPT8	0.747818107464508	0.305707691405018	0.0144376191568585
CLOCLPvsCTRL	5	132113601	132113861	7	0.001693	cg27309611	132113725	SEPT8	0.805126070536729	0.356451581786347	0.023900501343435
CLOCLPvsCTRL	5	132113601	132113861	7	0.001693	cg25212993	132113755	SEPT8	0.419832770819236	0.235924758524833	0.0751545874388384
CLOCLPvsCTRL	5	132113601	132113861	7	0.001693	cg06941635	132113776	SEPT8	0.763745749113444	0.350557348210933	0.0293568342149031
CLOCLPvsCTRL	5	132113601	132113861	7	0.001693	cg01444808	132113860	SEPT8	0.706215122396918	0.283151759480636	0.012626902367171
CLOCLPvsCTRL	5	134735544	134735915	8	1.212e-06	cg01550148	134735544	H2AFY	1.31724092942312	0.402906629283812	0.00107796631856211
CLOCLPvsCTRL	5	134735544	134735915	8	1.212e-06	cg07827630	134735597	H2AFY	0.733784910784697	0.341546288017842	0.031680397318072
CLOCLPvsCTRL	5	134735544	134735915	8	1.212e-06	cg18394340	134735613	H2AFY	1.07880009142643	0.346034756576877	0.00182326264244016
CLOCLPvsCTRL	5	134735544	134735915	8	1.212e-06	cg15613420	134735637	H2AFY	0.338719988290819	0.342537531614445	0.322734036597914
CLOCLPvsCTRL	5	134735544	134735915	8	1.212e-06	cg24628744	134735654	H2AFY	0.622542348732776	0.245102789493787	0.0110876700187967
CLOCLPvsCTRL	5	134735544	134735915	8	1.212e-06	cg16246489	134735675	H2AFY	1.49426615459139	0.478595854351338	0.00179512365835517
CLOCLPvsCTRL	5	134735544	134735915	8	1.212e-06	cg01874869	134735701	H2AFY	1.47531550630996	0.461003580489986	0.00137320008454499
CLOCLPvsCTRL	5	134735544	134735915	8	1.212e-06	cg26214742	134735914	H2AFY	0.595955525175202	0.216020515214661	0.00580155668680947
CLOCLPvsCTRL	5	166405485	166405677	3	0.0001077	cg23395449	166405485	NA	1.27462579612477	0.443537403156174	0.00405600419764969
CLOCLPvsCTRL	5	166405485	166405677	3	0.0001077	cg14401466	166405523	NA	1.22589377232317	0.419166173562379	0.00344898235996806
CLOCLPvsCTRL	5	166405485	166405677	3	0.0001077	cg06003656	166405676	NA	2.12578092725429	0.485596154814597	1.19953421010976e-05
CLOCLPvsCTRL	6	3849391	3849703	12	5.118e-05	cg01905633	3849391	FAM50B	-1.62415593010626	0.798585696378882	0.0419727319551979
CLOCLPvsCTRL	6	3849391	3849703	12	5.118e-05	cg21177626	3849411	FAM50B	-0.475437897752423	0.46791773495528	0.309595316230641
CLOCLPvsCTRL	6	3849391	3849703	12	5.118e-05	cg03954573	3849434	FAM50B	-1.67058954045808	0.709604027409327	0.0185598240224093
CLOCLPvsCTRL	6	3849391	3849703	12	5.118e-05	cg19362611	3849442	FAM50B	-1.01107294367379	0.579590943819614	0.0810789929099829
CLOCLPvsCTRL	6	3849391	3849703	12	5.118e-05	cg18197332	3849458	FAM50B	-2.16761104893298	0.658515185533404	0.000995963552973973
CLOCLPvsCTRL	6	3849391	3849703	12	5.118e-05	cg04447621	3849475	FAM50B	-0.770927501032462	0.706865860163549	0.275436727273652
CLOCLPvsCTRL	6	3849391	3849703	12	5.118e-05	cg23835083	3849536	FAM50B	-1.84617881970211	0.648913304143174	0.00444070251746943
CLOCLPvsCTRL	6	3849391	3849703	12	5.118e-05	cg18487516	3849542	FAM50B	-1.41814829995386	0.536902940607213	0.00825764920491195
CLOCLPvsCTRL	6	3849391	3849703	12	5.118e-05	cg12497786	3849577	FAM50B	-1.6408378988569	0.552634774311407	0.00298655810727808
CLOCLPvsCTRL	6	3849391	3849703	12	5.118e-05	cg03202897	3849688	FAM50B	-1.24107472062823	0.783488072714689	0.113185118095213
CLOCLPvsCTRL	6	3849391	3849703	12	5.118e-05	cg21153160	3849690	FAM50B	-1.32829671182751	0.819196832595485	0.104918546903825
CLOCLPvsCTRL	6	3849391	3849703	12	5.118e-05	cg25073793	3849702	FAM50B	-2.66587001678137	0.939895892683963	0.00456329703022937
CLOCLPvsCTRL	6	28583971	28584465	15	8.582e-11	cg01400884	28583971	NA	0.84708030438962	0.382020968306787	0.0265980914934835
CLOCLPvsCTRL	6	28583971	28584465	15	8.582e-11	cg02246609	28584003	NA	0.657697306437927	0.247543929269158	0.00788648726254015
CLOCLPvsCTRL	6	28583971	28584465	15	8.582e-11	cg01309870	28584035	NA	0.886391572062952	0.283580312205739	0.0017737264378854
CLOCLPvsCTRL	6	28583971	28584465	15	8.582e-11	cg04626491	28584053	NA	0.986593053121129	0.328604147093644	0.00267881488017565
CLOCLPvsCTRL	6	28583971	28584465	15	8.582e-11	cg09470274	28584057	NA	0.808146675419914	0.295745580305698	0.00628415581842449
CLOCLPvsCTRL	6	28583971	28584465	15	8.582e-11	cg20450471	28584061	NA	0.53443257623432	0.213226019178059	0.0121962890270441
CLOCLPvsCTRL	6	28583971	28584465	15	8.582e-11	cg15967709	28584081	NA	0.808698616931599	0.27940174023467	0.00379891598635896
CLOCLPvsCTRL	6	28583971	28584465	15	8.582e-11	cg03682719	28584103	NA	0.456814339125376	0.193821480663123	0.0184291070141656
CLOCLPvsCTRL	6	28583971	28584465	15	8.582e-11	cg20839206	28584121	NA	1.14988505712079	0.310159813142423	0.000209401882645914
CLOCLPvsCTRL	6	28583971	28584465	15	8.582e-11	cg22121557	28584138	NA	0.229867398910904	0.134565026871471	0.0875945244053471
CLOCLPvsCTRL	6	28583971	28584465	15	8.582e-11	cg03858673	28584155	NA	0.325231890989817	0.25737039241346	0.206347594233663
CLOCLPvsCTRL	6	28583971	28584465	15	8.582e-11	cg24114014	28584167	NA	0.471666378445078	0.166945324129699	0.00472401164801393
CLOCLPvsCTRL	6	28583971	28584465	15	8.582e-11	cg04645150	28584172	NA	0.388784532344873	0.150009554949805	0.00954941882760345
CLOCLPvsCTRL	6	28583971	28584465	15	8.582e-11	cg11111740	28584288	NA	0.61192184753911	0.205197410803232	0.00286266402319216
CLOCLPvsCTRL	6	28583971	28584465	15	8.582e-11	cg10582827	28584464	NA	0.640939586480778	0.274741294903903	0.0196542313974403
CLOCLPvsCTRL	6	32847441	32847846	16	1.528e-06	cg16928551	32847441	NA	0.454717612602764	0.343473925149208	0.1855435275755
CLOCLPvsCTRL	6	32847441	32847846	16	1.528e-06	cg07189222	32847527	NA	0.538220275165595	0.316401144146228	0.08892997349037
CLOCLPvsCTRL	6	32847441	32847846	16	1.528e-06	cg00063006	32847530	NA	0.947308012022075	0.366987710834261	0.00984269588656235
CLOCLPvsCTRL	6	32847441	32847846	16	1.528e-06	cg02269978	32847585	NA	0.682711807495108	0.351186185484682	0.0518934379312526
CLOCLPvsCTRL	6	32847441	32847846	16	1.528e-06	cg19628603	32847596	NA	0.77027460706626	0.370949293883407	0.0378481300561799
CLOCLPvsCTRL	6	32847441	32847846	16	1.528e-06	cg00797104	32847605	NA	0.733745093193201	0.349832238540037	0.0359564224177957
CLOCLPvsCTRL	6	32847441	32847846	16	1.528e-06	cg17352045	32847702	NA	0.69517446746019	0.340900303747632	0.0414269783251144
CLOCLPvsCTRL	6	32847441	32847846	16	1.528e-06	cg00892368	32847704	NA	0.700107581125243	0.387478579012047	0.0707889263485764
CLOCLPvsCTRL	6	32847441	32847846	16	1.528e-06	cg21685006	32847711	NA	1.34369038671668	0.497916459379203	0.00696263399724958
CLOCLPvsCTRL	6	32847441	32847846	16	1.528e-06	cg18942934	32847762	NA	1.14514571444704	0.443119109716895	0.00975813487943649
CLOCLPvsCTRL	6	32847441	32847846	16	1.528e-06	cg13493635	32847785	NA	0.757466551543498	0.326019880563191	0.0201589975647125
CLOCLPvsCTRL	6	32847441	32847846	16	1.528e-06	cg15076318	32847788	NA	0.720028626187125	0.302135403076043	0.0171660256686428
CLOCLPvsCTRL	6	32847441	32847846	16	1.528e-06	cg08873792	32847811	NA	1.06563954183973	0.378560659746933	0.00487807283503199
CLOCLPvsCTRL	6	32847441	32847846	16	1.528e-06	cg01607625	32847830	NA	0.59408801549014	0.292647124707532	0.042351554406079
CLOCLPvsCTRL	6	32847441	32847846	16	1.528e-06	cg09318162	32847842	NA	0.470331931313134	0.291832101276472	0.107037582634527
CLOCLPvsCTRL	6	32847441	32847846	16	1.528e-06	cg16454316	32847845	NA	0.710565810591187	0.297675890626492	0.016984402209623
CLOCLPvsCTRL	6	33280052	33280654	17	7.669e-10	cg03780271	33280052	TAPBP	0.923754886427427	0.450474939738904	0.0403035419118235
CLOCLPvsCTRL	6	33280052	33280654	17	7.669e-10	cg12589538	33280149	TAPBP	1.20732855961352	0.37241650133421	0.00118745182598595
CLOCLPvsCTRL	6	33280052	33280654	17	7.669e-10	cg11796996	33280159	TAPBP	1.05401808367629	0.268597152539155	8.7033039592772e-05
CLOCLPvsCTRL	6	33280052	33280654	17	7.669e-10	cg02863594	33280199	TAPBP	0.580991952332733	0.204949032225026	0.0045852676644252
CLOCLPvsCTRL	6	33280052	33280654	17	7.669e-10	cg01253676	33280212	TAPBP	1.16809843072534	0.364580750147866	0.00135556098313929
CLOCLPvsCTRL	6	33280052	33280654	17	7.669e-10	cg20998791	33280228	TAPBP	0.89481176882107	0.299770223944838	0.00283585590392405
CLOCLPvsCTRL	6	33280052	33280654	17	7.669e-10	cg18353226	33280390	TAPBP	0.774279927198423	0.270871420653943	0.00425678969610734
CLOCLPvsCTRL	6	33280052	33280654	17	7.669e-10	cg14419102	33280400	TAPBP	0.594328265546264	0.208688499896418	0.00440059102721306
CLOCLPvsCTRL	6	33280052	33280654	17	7.669e-10	cg06375761	33280408	TAPBP	0.353986405799317	0.108189004488807	0.00106817568485058
CLOCLPvsCTRL	6	33280052	33280654	17	7.669e-10	cg26083458	33280424	TAPBP	0.629892900324112	0.219632541514194	0.00413154178393606
CLOCLPvsCTRL	6	33280052	33280654	17	7.669e-10	cg13638257	33280436	TAPBP	0.468101498438841	0.130462306631023	0.000333197433755544
CLOCLPvsCTRL	6	33280052	33280654	17	7.669e-10	cg05700142	33280454	TAPBP	0.574385735492761	0.181719666754121	0.00157318024459179
CLOCLPvsCTRL	6	33280052	33280654	17	7.669e-10	cg01654446	33280476	TAPBP	0.351632176773284	0.135453820679469	0.00943281068104553
CLOCLPvsCTRL	6	33280052	33280654	17	7.669e-10	cg18930100	33280478	TAPBP	0.278894938748147	0.286224320424292	0.329861505353587
CLOCLPvsCTRL	6	33280052	33280654	17	7.669e-10	cg06230948	33280518	TAPBP	0.089773435973321	0.26411031438598	0.733925163910998
CLOCLPvsCTRL	6	33280052	33280654	17	7.669e-10	cg08814531	33280571	TAPBP	-0.320798449814122	0.350674350137719	0.360294307525311
CLOCLPvsCTRL	6	33280052	33280654	17	7.669e-10	cg03591496	33280653	TAPBP	-0.131468711154178	0.391265797123314	0.736864307204829
CLOCLPvsCTRL	6	166259938	166260320	4	0.0007196	cg17345450	166259938	NA	-1.01035655319801	0.347878292001271	0.00368029221129376
CLOCLPvsCTRL	6	166259938	166260320	4	0.0007196	cg17586885	166259959	NA	-0.931910602699446	0.415575858576972	0.0249319120798415
CLOCLPvsCTRL	6	166259938	166260320	4	0.0007196	cg20418529	166260012	NA	-1.045781773615	0.276622037750614	0.000156486085656264
CLOCLPvsCTRL	6	166259938	166260320	4	0.0007196	cg01152056	166260319	NA	-0.586445318973584	0.270521218781739	0.0301712561390556
CLOCLPvsCTRL	7	94286473	94286835	9	0.003076	cg11562309	94286473	PEG10	0.236751984355517	0.643723029130896	0.713033195363762
CLOCLPvsCTRL	7	94286473	94286835	9	0.003076	cg18898992	94286484	PEG10	-0.3694829654588	0.716299686640579	0.60597890282855
CLOCLPvsCTRL	7	94286473	94286835	9	0.003076	cg05096321	94286511	PEG10	-2.72814262262412	1.36213888721095	0.0451947507465703
CLOCLPvsCTRL	7	94286473	94286835	9	0.003076	cg19663555	94286521	PEG10	-2.84925982011454	1.23263845577394	0.0208045357058768
CLOCLPvsCTRL	7	94286473	94286835	9	0.003076	cg06695761	94286526	PEG10	-2.58238623133577	1.12358041788667	0.0215416147523054
CLOCLPvsCTRL	7	94286473	94286835	9	0.003076	cg21853542	94286559	PEG10	-2.60363558666703	0.948953881426547	0.0060752818556975
CLOCLPvsCTRL	7	94286473	94286835	9	0.003076	cg04634483	94286632	PEG10	-3.89934675217548	1.15179770886449	0.000710631830504672
CLOCLPvsCTRL	7	94286473	94286835	9	0.003076	cg09890341	94286650	PEG10	-1.77963672873546	0.843686064397592	0.034913612237066
CLOCLPvsCTRL	7	94286473	94286835	9	0.003076	cg20041873	94286669	PEG10	-1.02938207947453	0.518711066503055	0.0472001349592589
CLOCLPvsCTRL	7	94286473	94286835	9	0.003076	cg04303139	94286753	PEG10	-3.14334254306932	1.27633829541108	0.013786384238589
CLOCLPvsCTRL	7	94286473	94286835	9	0.003076	cg03436478	94286760	PEG10	-0.776113015455629	0.584183318774795	0.183998586584696
CLOCLPvsCTRL	7	94286473	94286835	9	0.003076	cg05509218	94286793	PEG10	-0.939401901166454	0.444575407016422	0.0345980599176264
CLOCLPvsCTRL	7	94286473	94286835	9	0.003076	cg22924867	94286834	PEG10	-0.823793834038389	0.694845368151048	0.235788737479149
CLOCLPvsCTRL	7	151217883	151217962	3	0.021	cg21134096	151217883	RHEB	0.886321837681607	0.238186176266123	0.000198332931239261
CLOCLPvsCTRL	7	151217883	151217962	3	0.021	cg24531520	151217947	RHEB	0.527819354255422	0.241366811603038	0.0287576083968428
CLOCLPvsCTRL	7	151217883	151217962	3	0.021	cg06603923	151217961	RHEB	1.06788447269359	0.380365101755977	0.0049923828911211
CLOCLPvsCTRL	7	151493629	151493821	3	0.001784	cg21764708	151493629	PRKAG2	-1.08822216871882	0.369679162494593	0.00324320952454398
CLOCLPvsCTRL	7	151493629	151493821	3	0.001784	cg15453708	151493647	PRKAG2	-1.55198450003684	0.449487705004283	0.000554830596351572
CLOCLPvsCTRL	7	151493629	151493821	3	0.001784	cg26673980	151493820	PRKAG2	-1.23616312642206	0.433084823903939	0.00431289227495117
CLOCLPvsCTRL	8	61326407	61326483	3	0.003329	cg21544713	61326407	LOC100505532	1.10140599661237	0.345364769685246	0.00142711910252517
CLOCLPvsCTRL	8	61326407	61326483	3	0.003329	cg10442355	61326412	LOC100505532	0.517307911111192	0.286318065140467	0.0707997713201695
CLOCLPvsCTRL	8	61326407	61326483	3	0.003329	cg20091636	61326482	LOC100505532	1.79424606035175	0.40616266647631	9.98235124897296e-06
CLOCLPvsCTRL	17	76801579	76801776	3	5.973e-05	cg00945209	76801579	USP36	-0.643949136653948	0.177196815593366	0.000278963717217266
CLOCLPvsCTRL	17	76801579	76801776	3	5.973e-05	cg20126656	76801712	USP36	-0.597555050912039	0.161221341802654	0.000210204216084738
CLOCLPvsCTRL	17	76801579	76801776	3	5.973e-05	cg10256330	76801775	USP36	-0.730846140831575	0.243957901520988	0.00273736719519513
CLOCLPvsCTRL	18	5891948	5892246	4	0.0005777	cg00058163	5891948	TMEM200C	0.874980810307086	0.379669691496024	0.0211898660790438
CLOCLPvsCTRL	18	5891948	5892246	4	0.0005777	cg26438105	5892119	TMEM200C	0.755032996914734	0.250019114431787	0.002528572442184
CLOCLPvsCTRL	18	5891948	5892246	4	0.0005777	cg27093273	5892213	TMEM200C	0.745000922141488	0.272634864720285	0.00628373693007782
CLOCLPvsCTRL	18	5891948	5892246	4	0.0005777	cg17586988	5892245	TMEM200C	0.889742578475165	0.271284703560677	0.00103903764041554
CLOCLPvsCTRL	18	13611370	13611490	5	5.683e-09	cg14825976	13611370	LDLRAD4	1.08338538528728	0.373772538147421	0.00374934127835114
CLOCLPvsCTRL	18	13611370	13611490	5	5.683e-09	cg25374649	13611400	LDLRAD4	1.04002117649565	0.280667073280734	0.000210946440438579
CLOCLPvsCTRL	18	13611370	13611490	5	5.683e-09	cg22454011	13611439	LDLRAD4	1.90709916810306	0.407343387854689	2.84370617187946e-06
CLOCLPvsCTRL	18	13611370	13611490	5	5.683e-09	cg14846965	13611481	LDLRAD4	1.11542288754175	0.344222107839371	0.00119355357213286
CLOCLPvsCTRL	18	13611370	13611490	5	5.683e-09	cg15056105	13611489	LDLRAD4	1.07470723001882	0.339306447166971	0.00153827323536231
CLOCLPvsCTRL	18	23713595	23714085	9	1.167e-06	cg11858305	23713595	PSMA8	0.720975738026048	0.282222363673569	0.0106298539938229
CLOCLPvsCTRL	18	23713595	23714085	9	1.167e-06	cg25983544	23713626	PSMA8	0.759562849975782	0.307234331825097	0.013426219575981
CLOCLPvsCTRL	18	23713595	23714085	9	1.167e-06	cg06377543	23713657	PSMA8	0.474213311073493	0.278194916669545	0.0882675378321896
CLOCLPvsCTRL	18	23713595	23714085	9	1.167e-06	cg03162994	23713729	PSMA8	0.648856733170032	0.279626838164064	0.0203171967691724
CLOCLPvsCTRL	18	23713595	23714085	9	1.167e-06	cg00262344	23713741	PSMA8	0.854564972804075	0.329752069441993	0.00955480272681661
CLOCLPvsCTRL	18	23713595	23714085	9	1.167e-06	cg15865827	23713838	PSMA8	0.752277111193005	0.287357665249727	0.00884695890438468
CLOCLPvsCTRL	18	23713595	23714085	9	1.167e-06	cg22027766	23713928	PSMA8	1.16213540031257	0.392788359992562	0.003089588898615
CLOCLPvsCTRL	18	23713595	23714085	9	1.167e-06	cg01070760	23714009	PSMA8	0.571511672464752	0.285849721607522	0.0455712423523428
CLOCLPvsCTRL	18	23713595	23714085	9	1.167e-06	cg21248196	23714084	PSMA8	1.06023907931764	0.325913376430868	0.00114140652445355
CLOCLPvsCTRL	20	3149249	3149496	6	0.0002847	cg00308631	3149249	LZTS3	1.30940049778861	0.53721985292972	0.0147947654618653
CLOCLPvsCTRL	20	3149249	3149496	6	0.0002847	cg04905079	3149259	LZTS3	2.11515133725081	0.627342329657008	0.000747311989946227
CLOCLPvsCTRL	20	3149249	3149496	6	0.0002847	cg05749493	3149278	LZTS3	1.53682488600537	0.478966439571317	0.00133370163974528
CLOCLPvsCTRL	20	3149249	3149496	6	0.0002847	cg07567308	3149320	LZTS3	2.15052398513218	0.583183907960438	0.000226417259064483
CLOCLPvsCTRL	20	3149249	3149496	6	0.0002847	cg02141748	3149470	LZTS3	0.849532291469186	0.443940000774327	0.055668777444741
CLOCLPvsCTRL	20	3149249	3149496	6	0.0002847	cg12919829	3149495	LZTS3	0.37838151329811	0.473963785392418	0.424676559509877
CPOCLPvsCTRL	1	26233332	26233710	11	9.603e-09	cg03210277	26233332	STMN1	0.56832899693512	0.250532199692328	0.0232995504709264
CPOCLPvsCTRL	1	26233332	26233710	11	9.603e-09	cg04471507	26233376	STMN1	0.90433032531381	0.309441518463061	0.00347278710228156
CPOCLPvsCTRL	1	26233332	26233710	11	9.603e-09	cg11709544	26233404	STMN1	0.851061367186154	0.279881084590382	0.00235953400951914
CPOCLPvsCTRL	1	26233332	26233710	11	9.603e-09	cg09796501	26233435	STMN1	0.440094000095616	0.278443167183533	0.113980429965974
CPOCLPvsCTRL	1	26233332	26233710	11	9.603e-09	cg14076195	26233459	STMN1	0.560950725266246	0.249203500736134	0.0243871525586471
CPOCLPvsCTRL	1	26233332	26233710	11	9.603e-09	cg26314868	26233506	STMN1	0.973868091787364	0.281784577950248	0.000548106713823876
CPOCLPvsCTRL	1	26233332	26233710	11	9.603e-09	cg20685674	26233538	STMN1	0.765545863363809	0.368028829642537	0.0375140954764118
CPOCLPvsCTRL	1	26233332	26233710	11	9.603e-09	cg01811796	26233565	STMN1	1.19517416453421	0.401542592378242	0.00291600197324526
CPOCLPvsCTRL	1	26233332	26233710	11	9.603e-09	cg19362196	26233615	STMN1	1.35353402533264	0.543014862129158	0.0126801633442275
CPOCLPvsCTRL	1	26233332	26233710	11	9.603e-09	cg23323671	26233623	STMN1	1.18812697004273	0.448941702115754	0.0081328029349257
CPOCLPvsCTRL	1	26233332	26233710	11	9.603e-09	cg08134856	26233709	STMN1	1.50599230466372	0.488214452663412	0.00203761517155382
CPOCLPvsCTRL	1	29587088	29587491	5	0.001792	cg13466456	29587088	PTPRU	0.755206466713709	0.329663842639977	0.0219727834060155
CPOCLPvsCTRL	1	29587088	29587491	5	0.001792	cg05694921	29587117	PTPRU	0.414532748925112	0.287401711161308	0.149204749704111
CPOCLPvsCTRL	1	29587088	29587491	5	0.001792	cg17592853	29587255	PTPRU	1.64021784613227	0.45096319971179	0.000275678419551319
CPOCLPvsCTRL	1	29587088	29587491	5	0.001792	cg00160667	29587357	PTPRU	1.39437323675478	0.442411645081736	0.00162292230736757
CPOCLPvsCTRL	1	29587088	29587491	5	0.001792	cg08527313	29587490	PTPRU	0.783401956463432	0.41151468777559	0.0569488087597046
CPOCLPvsCTRL	1	45274048	45274100	2	0.03325	cg03434029	45274048	BTBD19	-1.9187267261705	0.648923909632865	0.00310867523400808
CPOCLPvsCTRL	1	45274048	45274100	2	0.03325	cg11448683	45274099	BTBD19	-2.07318976802311	0.539417432535307	0.000121348050721808
CPOCLPvsCTRL	1	86081701	86081895	3	0.002832	cg19800670	86081701	NA	1.71466441128312	0.540391548208671	0.00150870573491931
CPOCLPvsCTRL	1	86081701	86081895	3	0.002832	cg24439713	86081713	NA	1.25931457203217	0.512500789741939	0.014002650902994
CPOCLPvsCTRL	1	86081701	86081895	3	0.002832	cg23173688	86081894	NA	1.38072499776968	0.400364434610279	0.00056335377323815
CPOCLPvsCTRL	1	202130692	202130921	3	6.514e-05	cg25754958	202130692	PTPN7	1.26854412666277	0.412449941218615	0.00210057115342418
CPOCLPvsCTRL	1	202130692	202130921	3	6.514e-05	cg12436568	202130728	PTPN7	0.828084837506678	0.243737853289868	0.000680193949763531
CPOCLPvsCTRL	1	202130692	202130921	3	6.514e-05	cg23506842	202130920	PTPN7	1.06998272302965	0.283774262236175	0.000162893501900636
CPOCLPvsCTRL	2	74875227	74875549	8	0.001654	cg20945085	74875227	M1AP	0.5785850971691	0.253021121809894	0.0222129477509832
CPOCLPvsCTRL	2	74875227	74875549	8	0.001654	cg02109484	74875253	M1AP	1.00027116143855	0.358677562273662	0.00529077430219975
CPOCLPvsCTRL	2	74875227	74875549	8	0.001654	cg17019053	74875263	M1AP	0.679848745451296	0.316212151471518	0.0315570609796292
CPOCLPvsCTRL	2	74875227	74875549	8	0.001654	cg00273449	74875268	M1AP	0.892640360992354	0.464802908371599	0.0547984722586571
CPOCLPvsCTRL	2	74875227	74875549	8	0.001654	cg17105755	74875317	M1AP	1.08936361219692	0.438008118125733	0.0128794463948534
CPOCLPvsCTRL	2	74875227	74875549	8	0.001654	cg02611848	74875387	M1AP	0.577083362927488	0.205729580979256	0.00503075597482828
CPOCLPvsCTRL	2	74875227	74875549	8	0.001654	cg02768694	74875536	M1AP	0.873161753214836	0.632154074436471	0.167202622388068
CPOCLPvsCTRL	2	74875227	74875549	8	0.001654	cg01287476	74875548	M1AP	0.975981268565863	0.661949797033204	0.140372913148032
CPOCLPvsCTRL	4	18320820	18321010	3	0.0009909	cg07935784	18320820	NA	1.12036224184387	0.292057910246459	0.000125005455300076
CPOCLPvsCTRL	4	18320820	18321010	3	0.0009909	cg00675229	18320910	NA	0.65147296546504	0.239683497100416	0.00656668902136876
CPOCLPvsCTRL	4	18320820	18321010	3	0.0009909	cg22803560	18321009	NA	0.839926368885483	0.290811110894222	0.00387429206073914
CPOCLPvsCTRL	4	99851003	99851282	7	0.0004687	cg14972143	99851003	EIF4E	0.684656004019621	0.268244489931368	0.0106996475488142
CPOCLPvsCTRL	4	99851003	99851282	7	0.0004687	cg11037477	99851008	EIF4E	0.751648493074769	0.270467729780615	0.00545149378488661
CPOCLPvsCTRL	4	99851003	99851282	7	0.0004687	cg21554861	99851060	EIF4E	0.635146094793654	0.350030593592005	0.0695939353965732
CPOCLPvsCTRL	4	99851003	99851282	7	0.0004687	cg18160135	99851115	EIF4E	0.645086522095555	0.358409254145628	0.0718827285788576
CPOCLPvsCTRL	4	99851003	99851282	7	0.0004687	cg12527684	99851156	EIF4E	0.755158282758968	0.264269707413391	0.00426953974261982
CPOCLPvsCTRL	4	99851003	99851282	7	0.0004687	cg15633390	99851211	EIF4E	0.45460963740587	0.182538962389481	0.0127570670857974
CPOCLPvsCTRL	4	99851003	99851282	7	0.0004687	cg21341586	99851281	EIF4E	0.44568030234682	0.204094956610724	0.0289849678806844
CPOCLPvsCTRL	4	104641033	104641147	4	0.008156	cg04535008	104641033	TACR3	0.546067357385196	0.270173730000679	0.0432620477099719
CPOCLPvsCTRL	4	104641033	104641147	4	0.008156	cg24090629	104641072	TACR3	0.689342567843506	0.296286926589825	0.0199863120269862
CPOCLPvsCTRL	4	104641033	104641147	4	0.008156	cg19163049	104641124	TACR3	0.790742682183966	0.322023901402569	0.0140672960975799
CPOCLPvsCTRL	4	104641033	104641147	4	0.008156	cg00875511	104641146	TACR3	1.18099249793013	0.305482858514203	0.000110641220125684
CPOCLPvsCTRL	5	2537496	2537698	5	0.003291	cg23488198	2537496	NA	0.414417110886101	0.198304990768522	0.0366360679309868
CPOCLPvsCTRL	5	2537496	2537698	5	0.003291	cg00055986	2537520	NA	0.685192649070814	0.263286777933978	0.00925582873293187
CPOCLPvsCTRL	5	2537496	2537698	5	0.003291	cg22547775	2537634	NA	0.506191390030784	0.219324705169491	0.0210016800441211
CPOCLPvsCTRL	5	2537496	2537698	5	0.003291	cg19408140	2537657	NA	0.657963922429178	0.233205555501973	0.00478159688228438
CPOCLPvsCTRL	5	2537496	2537698	5	0.003291	cg10852875	2537697	NA	0.628659088450627	0.240279719051366	0.00888718883177706
CPOCLPvsCTRL	5	132113601	132113861	7	0.003439	cg13334727	132113601	SEPT8	1.18492913209757	0.491611857160753	0.0159396680073965
CPOCLPvsCTRL	5	132113601	132113861	7	0.003439	cg23077575	132113608	SEPT8	1.03764448491175	0.428169284825388	0.0153741035780518
CPOCLPvsCTRL	5	132113601	132113861	7	0.003439	cg19518672	132113620	SEPT8	0.850869939685773	0.325339771731557	0.00891420262600023
CPOCLPvsCTRL	5	132113601	132113861	7	0.003439	cg27309611	132113725	SEPT8	0.776409941699758	0.374078331383692	0.0379376536379951
CPOCLPvsCTRL	5	132113601	132113861	7	0.003439	cg25212993	132113755	SEPT8	0.421192853584226	0.239043344843811	0.0780703718496659
CPOCLPvsCTRL	5	132113601	132113861	7	0.003439	cg06941635	132113776	SEPT8	0.822541200488706	0.36613215170191	0.0246675749760016
CPOCLPvsCTRL	5	132113601	132113861	7	0.003439	cg01444808	132113860	SEPT8	0.555467885245238	0.291471311567669	0.0566842372629292
CPOCLPvsCTRL	6	28058715	28058974	9	0.002759	cg17472120	28058715	ZSCAN12P1	0.814900153321388	0.369140620052719	0.0272749438256465
CPOCLPvsCTRL	6	28058715	28058974	9	0.002759	cg09156207	28058724	ZSCAN12P1	0.426677649123451	0.214942359322605	0.0471356386001366
CPOCLPvsCTRL	6	28058715	28058974	9	0.002759	cg11517269	28058789	ZSCAN12P1	0.442041006783414	0.215715016813968	0.0404435615211267
CPOCLPvsCTRL	6	28058715	28058974	9	0.002759	cg12623302	28058802	ZSCAN12P1	0.316159093424429	0.177718764368276	0.0752421498008027
CPOCLPvsCTRL	6	28058715	28058974	9	0.002759	cg18105139	28058856	ZSCAN12P1	0.487169053574927	0.226728228695081	0.0316588504248277
CPOCLPvsCTRL	6	28058715	28058974	9	0.002759	cg03597347	28058909	ZSCAN12P1	0.41788045103908	0.177238530861665	0.018387103007664
CPOCLPvsCTRL	6	28058715	28058974	9	0.002759	cg17849569	28058911	ZSCAN12P1	0.491098498498431	0.239723029097165	0.0405004685590026
CPOCLPvsCTRL	6	28058715	28058974	9	0.002759	cg02631126	28058918	ZSCAN12P1	0.376466895464621	0.207164682223023	0.069181149616207
CPOCLPvsCTRL	6	28058715	28058974	9	0.002759	cg12740337	28058973	ZSCAN12P1	0.527965542792529	0.244134425764584	0.0305718215349533
CPOCLPvsCTRL	6	28583971	28584465	15	8.342e-16	cg01400884	28583971	NA	0.954802474042339	0.38971493471342	0.0142855314762361
CPOCLPvsCTRL	6	28583971	28584465	15	8.342e-16	cg02246609	28584003	NA	0.981669039237976	0.257982922862169	0.000141706473125665
CPOCLPvsCTRL	6	28583971	28584465	15	8.342e-16	cg01309870	28584035	NA	0.977883245461477	0.29652400553523	0.000974380498694701
CPOCLPvsCTRL	6	28583971	28584465	15	8.342e-16	cg04626491	28584053	NA	1.0764756609549	0.33399350870824	0.00126836219192876
CPOCLPvsCTRL	6	28583971	28584465	15	8.342e-16	cg09470274	28584057	NA	0.842659880174831	0.292440344682585	0.0039581718185879
CPOCLPvsCTRL	6	28583971	28584465	15	8.342e-16	cg20450471	28584061	NA	0.515662046485139	0.21430534536644	0.0161193292632806
CPOCLPvsCTRL	6	28583971	28584465	15	8.342e-16	cg15967709	28584081	NA	1.1475329393902	0.284510941687502	5.49866827033555e-05
CPOCLPvsCTRL	6	28583971	28584465	15	8.342e-16	cg03682719	28584103	NA	0.565261321478216	0.200939702525949	0.00490680266470226
CPOCLPvsCTRL	6	28583971	28584465	15	8.342e-16	cg20839206	28584121	NA	1.31327183505731	0.312091212871934	2.57670046130747e-05
CPOCLPvsCTRL	6	28583971	28584465	15	8.342e-16	cg22121557	28584138	NA	0.311960328190801	0.136839565809218	0.02262237773699
CPOCLPvsCTRL	6	28583971	28584465	15	8.342e-16	cg03858673	28584155	NA	0.606582589800965	0.267610219842571	0.0234107275578464
CPOCLPvsCTRL	6	28583971	28584465	15	8.342e-16	cg24114014	28584167	NA	0.497007321137	0.170740860016705	0.00360404528200094
CPOCLPvsCTRL	6	28583971	28584465	15	8.342e-16	cg04645150	28584172	NA	0.4007354823696	0.153675229881626	0.00911587197308424
CPOCLPvsCTRL	6	28583971	28584465	15	8.342e-16	cg11111740	28584288	NA	0.711231403075934	0.211566396389441	0.000774527691994572
CPOCLPvsCTRL	6	28583971	28584465	15	8.342e-16	cg10582827	28584464	NA	0.627467077859918	0.28388688151596	0.0270863266980173
CPOCLPvsCTRL	6	28911873	28912167	9	0.003412	cg04742282	28911873	C6orf100	0.423663534405156	0.232999712951241	0.0690181903063705
CPOCLPvsCTRL	6	28911873	28912167	9	0.003412	cg13293729	28911902	C6orf100	0.379249544903712	0.193239395699412	0.0496939303267425
CPOCLPvsCTRL	6	28911873	28912167	9	0.003412	cg15088539	28911926	C6orf100	0.448254616387105	0.184187368478807	0.0149458654427227
CPOCLPvsCTRL	6	28911873	28912167	9	0.003412	cg25005112	28911938	C6orf100	0.301150522877795	0.169868096278026	0.0762536941022868
CPOCLPvsCTRL	6	28911873	28912167	9	0.003412	cg26531141	28912013	C6orf100	0.341217706953174	0.160849089464102	0.0338921029015922
CPOCLPvsCTRL	6	28911873	28912167	9	0.003412	cg01597097	28912045	C6orf100	0.451141882325933	0.249059455205748	0.0700816979440093
CPOCLPvsCTRL	6	28911873	28912167	9	0.003412	cg08542016	28912084	C6orf100	0.496341437081623	0.236075826226842	0.0355124605064969
CPOCLPvsCTRL	6	28911873	28912167	9	0.003412	cg03720390	28912126	C6orf100	0.608766442396065	0.333473720350601	0.0679210151915616
CPOCLPvsCTRL	6	28911873	28912167	9	0.003412	cg04435719	28912166	C6orf100	0.466152450228508	0.185994023441571	0.0122010165984752
CPOCLPvsCTRL	6	32847527	32847846	15	5.588e-05	cg07189222	32847527	NA	0.61114896724829	0.325503097689602	0.0604424878335704
CPOCLPvsCTRL	6	32847527	32847846	15	5.588e-05	cg00063006	32847530	NA	0.912492927132321	0.375541200565131	0.0151068327798347
CPOCLPvsCTRL	6	32847527	32847846	15	5.588e-05	cg02269978	32847585	NA	0.622383669249405	0.357294453073189	0.0815198402063397
CPOCLPvsCTRL	6	32847527	32847846	15	5.588e-05	cg19628603	32847596	NA	0.719213232307107	0.377431375258487	0.0567090014718971
CPOCLPvsCTRL	6	32847527	32847846	15	5.588e-05	cg00797104	32847605	NA	0.842174606805887	0.35266466533896	0.0169388536559818
CPOCLPvsCTRL	6	32847527	32847846	15	5.588e-05	cg17352045	32847702	NA	0.675509739388618	0.347494780860221	0.0519024317956601
CPOCLPvsCTRL	6	32847527	32847846	15	5.588e-05	cg00892368	32847704	NA	0.732776261123813	0.396445129687943	0.0645492086788972
CPOCLPvsCTRL	6	32847527	32847846	15	5.588e-05	cg21685006	32847711	NA	1.3745827510805	0.505516235956128	0.00654466797385003
CPOCLPvsCTRL	6	32847527	32847846	15	5.588e-05	cg18942934	32847762	NA	1.20148542833059	0.45408599371911	0.00814636630585739
CPOCLPvsCTRL	6	32847527	32847846	15	5.588e-05	cg13493635	32847785	NA	0.678285292628522	0.324269388710685	0.0364623208196555
CPOCLPvsCTRL	6	32847527	32847846	15	5.588e-05	cg15076318	32847788	NA	0.719644735487824	0.299762978966716	0.0163631861929018
CPOCLPvsCTRL	6	32847527	32847846	15	5.588e-05	cg08873792	32847811	NA	0.835272503822947	0.386440926101011	0.0306606424326572
CPOCLPvsCTRL	6	32847527	32847846	15	5.588e-05	cg01607625	32847830	NA	0.485758762261993	0.286196232828079	0.0896413462521022
CPOCLPvsCTRL	6	32847527	32847846	15	5.588e-05	cg09318162	32847842	NA	0.227326243942669	0.282720927944759	0.421358944401807
CPOCLPvsCTRL	6	32847527	32847846	15	5.588e-05	cg16454316	32847845	NA	0.481200831272481	0.298057746576009	0.106428761363668
CPOCLPvsCTRL	6	33280149	33280714	17	1.189e-06	cg12589538	33280149	TAPBP	0.86115476626748	0.381957406700331	0.0241595006365018
CPOCLPvsCTRL	6	33280149	33280714	17	1.189e-06	cg11796996	33280159	TAPBP	0.960663177934701	0.270778541295604	0.000388489933479432
CPOCLPvsCTRL	6	33280149	33280714	17	1.189e-06	cg02863594	33280199	TAPBP	0.530391282397272	0.209414118613209	0.0113175222414514
CPOCLPvsCTRL	6	33280149	33280714	17	1.189e-06	cg01253676	33280212	TAPBP	0.757633715681329	0.374284073571728	0.0429474084498402
CPOCLPvsCTRL	6	33280149	33280714	17	1.189e-06	cg20998791	33280228	TAPBP	0.567293564088791	0.312227370924502	0.0692286725678678
CPOCLPvsCTRL	6	33280149	33280714	17	1.189e-06	cg18353226	33280390	TAPBP	0.507045923535699	0.274031331874514	0.0642673000374029
CPOCLPvsCTRL	6	33280149	33280714	17	1.189e-06	cg14419102	33280400	TAPBP	0.492467599908974	0.214367086413823	0.0216011054065827
CPOCLPvsCTRL	6	33280149	33280714	17	1.189e-06	cg06375761	33280408	TAPBP	0.28880092974109	0.111312514219391	0.00947270995085201
CPOCLPvsCTRL	6	33280149	33280714	17	1.189e-06	cg26083458	33280424	TAPBP	0.465583222607117	0.226941962377503	0.0402132272016885
CPOCLPvsCTRL	6	33280149	33280714	17	1.189e-06	cg13638257	33280436	TAPBP	0.380913395516611	0.133074529451542	0.00420437315868754
CPOCLPvsCTRL	6	33280149	33280714	17	1.189e-06	cg05700142	33280454	TAPBP	0.586129504898221	0.189722639910366	0.0020055985491794
CPOCLPvsCTRL	6	33280149	33280714	17	1.189e-06	cg01654446	33280476	TAPBP	0.37593753860457	0.140158326431121	0.00731321137071169
CPOCLPvsCTRL	6	33280149	33280714	17	1.189e-06	cg18930100	33280478	TAPBP	0.380381406996782	0.298689602302259	0.20284043693103
CPOCLPvsCTRL	6	33280149	33280714	17	1.189e-06	cg06230948	33280518	TAPBP	0.294848397476589	0.273002366534476	0.280132651747617
CPOCLPvsCTRL	6	33280149	33280714	17	1.189e-06	cg08814531	33280571	TAPBP	-0.343667356118891	0.35832677286844	0.337513785092501
CPOCLPvsCTRL	6	33280149	33280714	17	1.189e-06	cg03591496	33280653	TAPBP	-0.670280640266353	0.4013620278712	0.0949163794685815
CPOCLPvsCTRL	6	33280149	33280714	17	1.189e-06	cg20973878	33280713	TAPBP	-0.406676465245972	0.34878310159959	0.243619814057463
CPOCLPvsCTRL	7	65419185	65419289	7	0.001978	cg20836212	65419185	VKORC1L1	0.636836350994021	0.356298213074718	0.07387788208431
CPOCLPvsCTRL	7	65419185	65419289	7	0.001978	cg25643253	65419190	VKORC1L1	1.0016001930167	0.382236124774125	0.00878343314361015
CPOCLPvsCTRL	7	65419185	65419289	7	0.001978	cg23090159	65419194	VKORC1L1	1.14999221718333	0.453593338531825	0.0112353166152967
CPOCLPvsCTRL	7	65419185	65419289	7	0.001978	cg12711054	65419231	VKORC1L1	0.428122475065246	0.369751088609339	0.246918436181473
CPOCLPvsCTRL	7	65419185	65419289	7	0.001978	cg21104363	65419248	VKORC1L1	1.87904065258718	0.469195149700561	6.2065543258807e-05
CPOCLPvsCTRL	7	65419185	65419289	7	0.001978	cg16760382	65419261	VKORC1L1	1.74721068731801	0.512196848532812	0.000646754092111515
CPOCLPvsCTRL	7	65419185	65419289	7	0.001978	cg20328327	65419288	VKORC1L1	0.385027540676301	0.393934893315022	0.328376720708217
CPOCLPvsCTRL	7	101398152	101398185	3	0.001044	cg14823389	101398152	NA	1.05055161523397	0.3212591044641	0.00107506847401975
CPOCLPvsCTRL	7	101398152	101398185	3	0.001044	cg22114489	101398177	NA	0.973624016424795	0.354998919078144	0.00609528054945795
CPOCLPvsCTRL	7	101398152	101398185	3	0.001044	cg14398883	101398184	NA	1.52064325579906	0.382266311046914	6.95066444131687e-05
CPOCLPvsCTRL	7	116139322	116139629	8	0.0007963	cg07963033	116139322	CAV2	0.965181938221791	0.305435000273243	0.00157756131219928
CPOCLPvsCTRL	7	116139322	116139629	8	0.0007963	cg11825652	116139367	CAV2	1.3774154512089	0.544999015541699	0.0114919586382024
CPOCLPvsCTRL	7	116139322	116139629	8	0.0007963	cg19453818	116139374	CAV2	1.02693191377588	0.335170400054129	0.00218464679958637
CPOCLPvsCTRL	7	116139322	116139629	8	0.0007963	cg14426015	116139391	CAV2	0.463247961180376	0.26248604657326	0.0775893234528778
CPOCLPvsCTRL	7	116139322	116139629	8	0.0007963	cg16847315	116139414	CAV2	0.78482897143965	0.283396434966029	0.00561651861612103
CPOCLPvsCTRL	7	116139322	116139629	8	0.0007963	cg04696780	116139425	CAV2	0.674762732740328	0.335862529583591	0.0445324257358277
CPOCLPvsCTRL	7	116139322	116139629	8	0.0007963	cg26774312	116139477	CAV2	0.48330986472141	0.405863102126586	0.233724289088819
CPOCLPvsCTRL	7	116139322	116139629	8	0.0007963	cg05009684	116139628	CAV2	0.565110732573813	0.416642425686508	0.174989529527548
CPOCLPvsCTRL	7	149543136	149543178	3	0.003788	cg05184016	149543136	ZNF862	0.866110394036628	0.276745049134071	0.0017502491580929
CPOCLPvsCTRL	7	149543136	149543178	3	0.003788	cg07970948	149543165	ZNF862	0.873989882633539	0.291814112277544	0.00274424442123362
CPOCLPvsCTRL	7	149543136	149543178	3	0.003788	cg06558622	149543177	ZNF862	0.702495850057525	0.208875097472185	0.000770350083343387
CPOCLPvsCTRL	10	99734912	99735203	4	0.0008755	cg27110886	99734912	CRTAC1	0.815763373961565	0.365732594096422	0.025714843540027
CPOCLPvsCTRL	10	99734912	99735203	4	0.0008755	cg23504719	99735010	CRTAC1	0.605214176352727	0.250655045155508	0.0157555167808314
CPOCLPvsCTRL	10	99734912	99735203	4	0.0008755	cg23245905	99735133	CRTAC1	0.897045218952602	0.288367574036827	0.0018660017294952
CPOCLPvsCTRL	10	99734912	99735203	4	0.0008755	cg08930881	99735202	CRTAC1	0.795130149214267	0.233226429791714	0.000651387395937308
CPOCLPvsCTRL	13	47472050	47472430	12	0.005322	cg01192538	47472050	HTR2A	-0.479972036025461	0.538057202406027	0.372368017116439
CPOCLPvsCTRL	13	47472050	47472430	12	0.005322	cg01620540	47472064	HTR2A	0.548562366682677	0.436480844280483	0.208831674340088
CPOCLPvsCTRL	13	47472050	47472430	12	0.005322	cg06020661	47472138	HTR2A	0.487505009917638	0.241566136719455	0.0435806798412958
CPOCLPvsCTRL	13	47472050	47472430	12	0.005322	cg09798090	47472140	HTR2A	0.504142189348385	0.429139480100438	0.240084878228815
CPOCLPvsCTRL	13	47472050	47472430	12	0.005322	cg24320398	47472158	HTR2A	0.535875874076791	0.195663363557042	0.00616705310974183
CPOCLPvsCTRL	13	47472050	47472430	12	0.005322	cg18200810	47472200	HTR2A	0.246358982528355	0.15128854926106	0.103439104709221
CPOCLPvsCTRL	13	47472050	47472430	12	0.005322	cg15692052	47472250	HTR2A	0.655790343218224	0.278569105371734	0.0185656765151629
CPOCLPvsCTRL	13	47472050	47472430	12	0.005322	cg24118521	47472330	HTR2A	0.264712364934946	0.117177361596232	0.0238787641188334
CPOCLPvsCTRL	13	47472050	47472430	12	0.005322	cg23881368	47472343	HTR2A	0.305903862838664	0.1231190710331	0.012969051011541
CPOCLPvsCTRL	13	47472050	47472430	12	0.005322	cg05506829	47472349	HTR2A	0.31186624864137	0.132369951342181	0.0184719246801844
CPOCLPvsCTRL	13	47472050	47472430	12	0.005322	cg07075299	47472360	HTR2A	0.763783993529635	0.299276623596903	0.0107075655490594
CPOCLPvsCTRL	13	47472050	47472430	12	0.005322	cg09394608	47472429	HTR2A	0.216039781322488	0.293464671594455	0.461627466667219
CPOCLPvsCTRL	13	107069935	107070048	2	0.001624	cg03898952	107069935	NA	1.5595243997837	0.444205460741567	0.000446730619022385
CPOCLPvsCTRL	13	107069935	107070048	2	0.001624	cg25730122	107070047	NA	1.93830840180437	0.494346948777579	8.82015022719229e-05
CPOCLPvsCTRL	13	114261869	114261987	3	0.0001973	cg17707487	114261869	TFDP1	-2.87758966929046	0.789395018217664	0.000267069518587302
CPOCLPvsCTRL	13	114261869	114261987	3	0.0001973	cg08183317	114261934	TFDP1	-2.07834058068529	0.703570875007955	0.00313695251601446
CPOCLPvsCTRL	13	114261869	114261987	3	0.0001973	cg21598343	114261986	TFDP1	-3.4130936801635	0.973092062458411	0.000452385054427865
CPOCLPvsCTRL	16	57701317	57701462	3	0.01054	cg05822017	57701317	GPR97	-1.95642350518758	0.622937104290893	0.00168576971313879
CPOCLPvsCTRL	16	57701317	57701462	3	0.01054	cg08368934	57701455	GPR97	-2.31971782579167	0.863359819409799	0.00721294624521165
CPOCLPvsCTRL	16	57701317	57701462	3	0.01054	cg12125117	57701461	GPR97	-3.04703291444985	1.0570122808981	0.00394302154201311
CPOCLPvsCTRL	16	83171068	83171300	3	0.005409	cg26610739	83171068	CDH13	1.15512645448656	0.319518162110025	0.000300099903072289
CPOCLPvsCTRL	16	83171068	83171300	3	0.005409	cg27088726	83171155	CDH13	1.0607163757831	0.351112914356339	0.00251931261282145
CPOCLPvsCTRL	16	83171068	83171300	3	0.005409	cg00411413	83171299	CDH13	0.636027228475371	0.293789780272267	0.0303948923467297
CPOCLPvsCTRL	17	33759648	33760250	5	0.001835	cg24470734	33759648	SLFN12	0.297479649233674	0.120591186007618	0.0136309710486486
CPOCLPvsCTRL	17	33759648	33760250	5	0.001835	cg11346248	33759929	SLFN12	0.279515356490605	0.1029450474561	0.00662377701600007
CPOCLPvsCTRL	17	33759648	33760250	5	0.001835	cg21697381	33759957	SLFN12	0.268289996530326	0.110972996801398	0.0156225907943549
CPOCLPvsCTRL	17	33759648	33760250	5	0.001835	cg19566405	33759965	SLFN12	0.214182529645853	0.096995290743504	0.0272321098158308
CPOCLPvsCTRL	17	33759648	33760250	5	0.001835	cg05174890	33759986	SLFN12	0.277300541832252	0.158018830653789	0.0792836726341708
CPOCLPvsCTRL	17	33759648	33760250	5	0.001835	cg10431713	33760230	SLFN12	0.242518386413963	0.187743579762195	0.196442596918748
CPOCLPvsCTRL	17	33759648	33760250	5	0.001835	cg20354552	33760249	SLFN12	0.272869595968242	0.114051363468918	0.0167333448480241
CPOCLPvsCTRL	17	37123638	37123950	9	0.003597	cg22361859	37123638	FBXO47	0.256237265257172	0.201556344211696	0.203624262752676
CPOCLPvsCTRL	17	37123638	37123950	9	0.003597	cg14399930	37123669	FBXO47	0.492643320065868	0.189675680589801	0.00939617317407662
CPOCLPvsCTRL	17	37123638	37123950	9	0.003597	cg16530382	37123671	FBXO47	0.243731495402747	0.151254235889363	0.107091962855904
CPOCLPvsCTRL	17	37123638	37123950	9	0.003597	cg26740942	37123711	FBXO47	0.304785350124976	0.180922487279122	0.092062220009825
CPOCLPvsCTRL	17	37123638	37123950	9	0.003597	cg10600889	37123767	FBXO47	0.369476978453654	0.180359862516996	0.0405057137128018
CPOCLPvsCTRL	17	37123638	37123950	9	0.003597	cg00055529	37123835	FBXO47	0.392273553249857	0.168459488847111	0.0198806477218932
CPOCLPvsCTRL	17	37123638	37123950	9	0.003597	cg04120272	37123843	FBXO47	0.424404568217684	0.181679220758264	0.0194906940432777
CPOCLPvsCTRL	17	37123638	37123950	9	0.003597	cg23965214	37123909	FBXO47	0.772953446034237	0.332874950756598	0.0202300548119561
CPOCLPvsCTRL	17	37123638	37123950	9	0.003597	cg06711380	37123949	FBXO47	0.827235839461939	0.387955411095078	0.032982506240032
CPOCLPvsCTRL	17	37322330	37322541	3	0.0243	cg07330481	37322330	ARL5C	0.771420777150853	0.314533917258104	0.0141834354655244
CPOCLPvsCTRL	17	37322330	37322541	3	0.0243	cg09173348	37322431	ARL5C	0.852105563907469	0.288338514168037	0.00312439770074269
CPOCLPvsCTRL	17	37322330	37322541	3	0.0243	cg06120399	37322540	ARL5C	1.75393251973933	0.61406925165027	0.0042868356228282
CPOCLPvsCTRL	17	76801579	76801776	3	0.002007	cg00945209	76801579	USP36	-0.639478343371407	0.184360026253632	0.000523102199430807
CPOCLPvsCTRL	17	76801579	76801776	3	0.002007	cg20126656	76801712	USP36	-0.526429159295122	0.165013316911197	0.00142163406949668
CPOCLPvsCTRL	17	76801579	76801776	3	0.002007	cg10256330	76801775	USP36	-0.641173223718449	0.253300827462391	0.0113649765734225
CPOCLPvsCTRL	18	13611370	13611490	5	3.657e-07	cg14825976	13611370	LDLRAD4	1.10786282708136	0.381533191957378	0.00368766225318796
CPOCLPvsCTRL	18	13611370	13611490	5	3.657e-07	cg25374649	13611400	LDLRAD4	1.00276979878741	0.289096045482407	0.000523101973300828
CPOCLPvsCTRL	18	13611370	13611490	5	3.657e-07	cg22454011	13611439	LDLRAD4	1.46734913372323	0.408761770247033	0.000331005911760321
CPOCLPvsCTRL	18	13611370	13611490	5	3.657e-07	cg14846965	13611481	LDLRAD4	0.909113174373437	0.344208350161579	0.0082619963367973
CPOCLPvsCTRL	18	13611370	13611490	5	3.657e-07	cg15056105	13611489	LDLRAD4	1.26796609176652	0.349509107760618	0.000285792871581809
CASEvsCTRL	1	26233332	26233710	11	1.07e-05	cg03210277	26233332	STMN1	0.288559628295603	0.216805093219792	0.183201077987445
CASEvsCTRL	1	26233332	26233710	11	1.07e-05	cg04471507	26233376	STMN1	0.648241585211009	0.270535855946842	0.0165687940054639
CASEvsCTRL	1	26233332	26233710	11	1.07e-05	cg11709544	26233404	STMN1	0.606183550103357	0.243423087987059	0.0127654440356768
CASEvsCTRL	1	26233332	26233710	11	1.07e-05	cg09796501	26233435	STMN1	0.346592991240181	0.241298190437888	0.150897663187918
CASEvsCTRL	1	26233332	26233710	11	1.07e-05	cg14076195	26233459	STMN1	0.372860990670727	0.211646528024231	0.0781173603305007
CASEvsCTRL	1	26233332	26233710	11	1.07e-05	cg26314868	26233506	STMN1	0.761044008448694	0.249910823598832	0.00232477465278421
CASEvsCTRL	1	26233332	26233710	11	1.07e-05	cg20685674	26233538	STMN1	0.579558626752827	0.319864225532607	0.0700032745084442
CASEvsCTRL	1	26233332	26233710	11	1.07e-05	cg01811796	26233565	STMN1	0.900480597847562	0.346936257446816	0.00944474283924406
CASEvsCTRL	1	26233332	26233710	11	1.07e-05	cg19362196	26233615	STMN1	1.21208454365356	0.474414803728507	0.0106216918379461
CASEvsCTRL	1	26233332	26233710	11	1.07e-05	cg23323671	26233623	STMN1	1.02978767005752	0.393379293543825	0.0088499082958414
CASEvsCTRL	1	26233332	26233710	11	1.07e-05	cg08134856	26233709	STMN1	1.30726356777361	0.427051972630149	0.00220499948648925
CASEvsCTRL	1	45274048	45274100	2	0.02124	cg03434029	45274048	BTBD19	-1.75468888090203	0.568883117048433	0.00203932077629918
CASEvsCTRL	1	45274048	45274100	2	0.02124	cg11448683	45274099	BTBD19	-1.81384531677402	0.470673413473309	0.000116334845232254
CASEvsCTRL	1	86081701	86081895	3	0.004983	cg19800670	86081701	NA	1.33114231311621	0.459156997829336	0.00374234837499648
CASEvsCTRL	1	86081701	86081895	3	0.004983	cg24439713	86081713	NA	1.22434986689979	0.44342668150906	0.00576052619244639
CASEvsCTRL	1	86081701	86081895	3	0.004983	cg23173688	86081894	NA	1.07770908042475	0.333546673661796	0.00123332351541851
CASEvsCTRL	1	228345324	228345379	2	0.02128	cg22681074	228345324	GJC2	0.973500509133479	0.281391818477873	0.000540997107978708
CASEvsCTRL	1	228345324	228345379	2	0.02128	cg12461930	228345378	GJC2	1.09552811217493	0.316783460548126	0.000543622012643928
CASEvsCTRL	2	7057153	7057246	3	4.884e-06	cg16725094	7057153	RNF144A	0.861407593457885	0.239930464506155	0.000330375516813759
CASEvsCTRL	2	7057153	7057246	3	4.884e-06	cg01148088	7057227	RNF144A	1.09653095060118	0.257004624920595	1.98491790702405e-05
CASEvsCTRL	2	7057153	7057246	3	4.884e-06	cg09064070	7057245	RNF144A	1.01100877511058	0.294484214472626	0.000596609733042877
CASEvsCTRL	2	162284638	162284895	3	0.003055	cg27322846	162284638	NA	0.92397910509162	0.282636908897094	0.00107875612614176
CASEvsCTRL	2	162284638	162284895	3	0.003055	cg22677715	162284644	NA	0.727032902214171	0.217588900247998	0.000833827762812418
CASEvsCTRL	2	162284638	162284895	3	0.003055	cg11704490	162284894	NA	0.468305270909685	0.198082597553758	0.0180694505568953
CASEvsCTRL	3	42846907	42847117	4	0.0001948	cg01996116	42846907	HIGD1A	1.01114670507854	0.302532619033548	0.000830951907394955
CASEvsCTRL	3	42846907	42847117	4	0.0001948	cg02718966	42846970	HIGD1A	0.711037222919962	0.333794282975557	0.0331579133763837
CASEvsCTRL	3	42846907	42847117	4	0.0001948	cg01293485	42847044	HIGD1A	1.04350042042714	0.39698257265157	0.00857422045160488
CASEvsCTRL	3	42846907	42847117	4	0.0001948	cg14508777	42847116	HIGD1A	1.76936461915904	0.465564176453065	0.000144419482122555
CASEvsCTRL	4	1294783	1295079	4	0.001432	cg21326139	1294783	MAEA	-1.66379752269154	0.748882652222252	0.0263031409884365
CASEvsCTRL	4	1294783	1295079	4	0.001432	cg24597363	1294996	MAEA	-1.68239843295073	0.474222055245808	0.000388607945813854
CASEvsCTRL	4	1294783	1295079	4	0.001432	cg23447233	1295047	MAEA	-1.52173248550788	0.533155378239412	0.00431452566924538
CASEvsCTRL	4	1294783	1295079	4	0.001432	cg21167046	1295078	MAEA	-0.880236088926329	0.370792368100872	0.0175997630133224
CASEvsCTRL	4	74847710	74848017	7	0.006191	cg21043213	74847710	PF4	0.345080331453428	0.158839793841221	0.0298175525306763
CASEvsCTRL	4	74847710	74848017	7	0.006191	cg16072462	74847758	PF4	0.364328145714455	0.185790759962083	0.0498837538371635
CASEvsCTRL	4	74847710	74848017	7	0.006191	cg15398841	74847761	PF4	0.409123338714313	0.173001218606474	0.0180369787850923
CASEvsCTRL	4	74847710	74848017	7	0.006191	cg02530824	74847766	PF4	0.24642026891121	0.127922943221914	0.0540646784689588
CASEvsCTRL	4	74847710	74848017	7	0.006191	cg06834998	74847824	PF4	0.321349574980076	0.154508768710027	0.0375425521323335
CASEvsCTRL	4	74847710	74848017	7	0.006191	cg05509609	74847829	PF4	0.314466512417616	0.145154101350255	0.0302781791313615
CASEvsCTRL	4	74847710	74848017	7	0.006191	cg13126871	74848016	PF4	0.816237643897078	0.339684400968586	0.0162643257844893
CASEvsCTRL	4	99851003	99851282	7	3.585e-05	cg14972143	99851003	EIF4E	0.613257715936753	0.2337390912463	0.00869842259933864
CASEvsCTRL	4	99851003	99851282	7	3.585e-05	cg11037477	99851008	EIF4E	0.74565912139555	0.239672906954519	0.00186358255008018
CASEvsCTRL	4	99851003	99851282	7	3.585e-05	cg21554861	99851060	EIF4E	0.735188603031487	0.311968118229229	0.0184423791821521
CASEvsCTRL	4	99851003	99851282	7	3.585e-05	cg18160135	99851115	EIF4E	0.690942221597718	0.312965643614819	0.0272634164581513
CASEvsCTRL	4	99851003	99851282	7	3.585e-05	cg12527684	99851156	EIF4E	0.696023666591753	0.232319214367308	0.00273564581232847
CASEvsCTRL	4	99851003	99851282	7	3.585e-05	cg15633390	99851211	EIF4E	0.407974270885982	0.161393492838674	0.0114772019943632
CASEvsCTRL	4	99851003	99851282	7	3.585e-05	cg21341586	99851281	EIF4E	0.360489970530808	0.179956106642998	0.0451546942503166
CASEvsCTRL	5	2537210	2537907	9	5.155e-09	cg07540084	2537210	NA	0.686105803721714	0.280958197752759	0.0146052992180074
CASEvsCTRL	5	2537210	2537907	9	5.155e-09	cg23251701	2537228	NA	0.649289734785819	0.245946110534953	0.00829139818119131
CASEvsCTRL	5	2537210	2537907	9	5.155e-09	cg23488198	2537496	NA	0.39199020082137	0.176974017697701	0.0267628758912639
CASEvsCTRL	5	2537210	2537907	9	5.155e-09	cg00055986	2537520	NA	0.712536807691315	0.234810971296106	0.00240924838883675
CASEvsCTRL	5	2537210	2537907	9	5.155e-09	cg22547775	2537634	NA	0.538933121282511	0.194643198357579	0.00562586956059519
CASEvsCTRL	5	2537210	2537907	9	5.155e-09	cg19408140	2537657	NA	0.681160551648964	0.207524499904566	0.00102958919804633
CASEvsCTRL	5	2537210	2537907	9	5.155e-09	cg10852875	2537697	NA	0.645773498959076	0.213847113639991	0.00252949520969814
CASEvsCTRL	5	2537210	2537907	9	5.155e-09	cg05500575	2537834	NA	1.09120222165139	0.370604866072802	0.00323600529564885
CASEvsCTRL	5	2537210	2537907	9	5.155e-09	cg00622988	2537906	NA	0.727825225772955	0.318789192727168	0.0224249182682475
CASEvsCTRL	5	112824614	112824766	5	0.01202	cg08759041	112824614	MCC	0.412107309816017	0.236653244006882	0.0816139688115901
CASEvsCTRL	5	112824614	112824766	5	0.01202	cg21806985	112824646	MCC	0.627621378857534	0.230774246844403	0.00653543026392309
CASEvsCTRL	5	112824614	112824766	5	0.01202	cg12855547	112824700	MCC	0.684555084366406	0.364055104435097	0.0600588709669176
CASEvsCTRL	5	112824614	112824766	5	0.01202	cg19733633	112824746	MCC	0.883113319175229	0.335790706820362	0.0085397015850143
CASEvsCTRL	5	112824614	112824766	5	0.01202	cg25956344	112824765	MCC	1.02319544960484	0.33304858337923	0.00212479625567528
CASEvsCTRL	5	132113601	132113861	7	0.0001802	cg13334727	132113601	SEPT8	1.12790221577447	0.425803378142149	0.00807589096875569
CASEvsCTRL	5	132113601	132113861	7	0.0001802	cg23077575	132113608	SEPT8	0.970560117408892	0.372417605623283	0.00915778568005101
CASEvsCTRL	5	132113601	132113861	7	0.0001802	cg19518672	132113620	SEPT8	0.745537340992346	0.278328739927336	0.00739259109975132
CASEvsCTRL	5	132113601	132113861	7	0.0001802	cg27309611	132113725	SEPT8	0.772119905950881	0.325696621410131	0.0177557736548659
CASEvsCTRL	5	132113601	132113861	7	0.0001802	cg25212993	132113755	SEPT8	0.414184083073099	0.211055971059237	0.0497116085480509
CASEvsCTRL	5	132113601	132113861	7	0.0001802	cg06941635	132113776	SEPT8	0.74960379643253	0.318871416218591	0.0187329622888916
CASEvsCTRL	5	132113601	132113861	7	0.0001802	cg01444808	132113860	SEPT8	0.624419760230045	0.2563059751859	0.0148413318518386
CASEvsCTRL	5	166405485	166405677	3	0.0004758	cg23395449	166405485	NA	1.31420256187467	0.402710413311533	0.00110086535048517
CASEvsCTRL	5	166405485	166405677	3	0.0004758	cg14401466	166405523	NA	0.989575063498876	0.371646295641135	0.00775211548353027
CASEvsCTRL	5	166405485	166405677	3	0.0004758	cg06003656	166405676	NA	1.60473648551254	0.425463260025638	0.000162113603413767
CASEvsCTRL	6	28583971	28584465	15	4.105e-16	cg01400884	28583971	NA	0.837393159306416	0.339463191080497	0.0136320467345211
CASEvsCTRL	6	28583971	28584465	15	4.105e-16	cg02246609	28584003	NA	0.727780433356657	0.221918273265503	0.00103992113336434
CASEvsCTRL	6	28583971	28584465	15	4.105e-16	cg01309870	28584035	NA	0.843680295151823	0.255775516774366	0.000971964464266853
CASEvsCTRL	6	28583971	28584465	15	4.105e-16	cg04626491	28584053	NA	0.943425568865872	0.291624560788888	0.0012161334841473
CASEvsCTRL	6	28583971	28584465	15	4.105e-16	cg09470274	28584057	NA	0.820730771613666	0.259136455482643	0.00153927109925976
CASEvsCTRL	6	28583971	28584465	15	4.105e-16	cg20450471	28584061	NA	0.547045336041655	0.190428354272986	0.00406968189005835
CASEvsCTRL	6	28583971	28584465	15	4.105e-16	cg15967709	28584081	NA	0.955157899711237	0.250043547330875	0.000133469962046735
CASEvsCTRL	6	28583971	28584465	15	4.105e-16	cg03682719	28584103	NA	0.549389027322568	0.176532974757744	0.00185758866040233
CASEvsCTRL	6	28583971	28584465	15	4.105e-16	cg20839206	28584121	NA	1.13733158261713	0.273794829896163	3.2677652676308e-05
CASEvsCTRL	6	28583971	28584465	15	4.105e-16	cg22121557	28584138	NA	0.257263040300634	0.121049652030843	0.0335641958948739
CASEvsCTRL	6	28583971	28584465	15	4.105e-16	cg03858673	28584155	NA	0.452295400524571	0.231509979097332	0.0507395920352292
CASEvsCTRL	6	28583971	28584465	15	4.105e-16	cg24114014	28584167	NA	0.47683169872878	0.151644334571069	0.00166423081154201
CASEvsCTRL	6	28583971	28584465	15	4.105e-16	cg04645150	28584172	NA	0.395250104888491	0.135796996849761	0.00360740900560669
CASEvsCTRL	6	28583971	28584465	15	4.105e-16	cg11111740	28584288	NA	0.618367272547863	0.185310109612437	0.000847086083151309
CASEvsCTRL	6	28583971	28584465	15	4.105e-16	cg10582827	28584464	NA	0.638736269672538	0.247080264943611	0.00973403856292959
CASEvsCTRL	6	28911873	28912167	9	0.0055	cg04742282	28911873	C6orf100	0.385178038017037	0.204222530675552	0.0592854896446029
CASEvsCTRL	6	28911873	28912167	9	0.0055	cg13293729	28911902	C6orf100	0.313849206063986	0.167223322135678	0.0605418413877916
CASEvsCTRL	6	28911873	28912167	9	0.0055	cg15088539	28911926	C6orf100	0.367600964306075	0.161531103743783	0.0228622541346538
CASEvsCTRL	6	28911873	28912167	9	0.0055	cg25005112	28911938	C6orf100	0.260806079597191	0.148914260595908	0.079879756851331
CASEvsCTRL	6	28911873	28912167	9	0.0055	cg26531141	28912013	C6orf100	0.321420397825497	0.140405774435948	0.0220662873731113
CASEvsCTRL	6	28911873	28912167	9	0.0055	cg01597097	28912045	C6orf100	0.37068216746541	0.210843188364191	0.0787314979095931
CASEvsCTRL	6	28911873	28912167	9	0.0055	cg08542016	28912084	C6orf100	0.39315131447564	0.20480228829698	0.0549005181548023
CASEvsCTRL	6	28911873	28912167	9	0.0055	cg03720390	28912126	C6orf100	0.602332912596002	0.292663141743952	0.0395795838405769
CASEvsCTRL	6	28911873	28912167	9	0.0055	cg04435719	28912166	C6orf100	0.376315049002099	0.161683911533999	0.0199400681065161
CASEvsCTRL	6	32063394	32063775	11	0.0002097	cg24475062	32063394	TNXB	-0.838132450634411	0.401200206000499	0.0367020648538562
CASEvsCTRL	6	32063394	32063775	11	0.0002097	cg12223960	32063403	TNXB	-1.64303294179463	0.645245424571505	0.010885006055002
CASEvsCTRL	6	32063394	32063775	11	0.0002097	cg03130418	32063439	TNXB	-0.577690315303546	0.240609922571742	0.0163529567110114
CASEvsCTRL	6	32063394	32063775	11	0.0002097	cg21337909	32063459	TNXB	-0.212093653322195	0.281717307222475	0.451534129384258
CASEvsCTRL	6	32063394	32063775	11	0.0002097	cg04286337	32063501	TNXB	-0.705653954145333	0.426532958324852	0.0980473005012681
CASEvsCTRL	6	32063394	32063775	11	0.0002097	cg18460422	32063553	TNXB	-0.770308476692347	0.310221713922333	0.0130248126893871
CASEvsCTRL	6	32063394	32063775	11	0.0002097	cg14196170	32063595	TNXB	-0.722048434240808	0.216932542658912	0.000873316728094016
CASEvsCTRL	6	32063394	32063775	11	0.0002097	cg26695758	32063607	TNXB	-0.369321927849226	0.150179383913206	0.0139244988618285
CASEvsCTRL	6	32063394	32063775	11	0.0002097	cg04753078	32063619	TNXB	-0.396882761116491	0.226079114771883	0.0791731591232013
CASEvsCTRL	6	32063394	32063775	11	0.0002097	cg00779476	32063726	TNXB	-0.543813954172503	0.314283754551663	0.0835717045782175
CASEvsCTRL	6	32063394	32063775	11	0.0002097	cg02989255	32063774	TNXB	-0.359900611093305	0.179876448964691	0.0454116627474309
CASEvsCTRL	6	32847441	32847846	16	1.869e-07	cg16928551	32847441	NA	0.321570779946463	0.3067101102425	0.294430479206086
CASEvsCTRL	6	32847441	32847846	16	1.869e-07	cg07189222	32847527	NA	0.623747501280183	0.288177317431515	0.0304292695407757
CASEvsCTRL	6	32847441	32847846	16	1.869e-07	cg00063006	32847530	NA	0.926969078210905	0.334852270009622	0.00563508300778342
CASEvsCTRL	6	32847441	32847846	16	1.869e-07	cg02269978	32847585	NA	0.612585226251605	0.317025124524115	0.0533234307967554
CASEvsCTRL	6	32847441	32847846	16	1.869e-07	cg19628603	32847596	NA	0.77520035448437	0.333649364124098	0.0201577671144582
CASEvsCTRL	6	32847441	32847846	16	1.869e-07	cg00797104	32847605	NA	0.823489758364262	0.314868182553023	0.00891366793777861
CASEvsCTRL	6	32847441	32847846	16	1.869e-07	cg17352045	32847702	NA	0.634603570158833	0.308765902695294	0.0398509719831625
CASEvsCTRL	6	32847441	32847846	16	1.869e-07	cg00892368	32847704	NA	0.643088864222763	0.349848077034969	0.0660337275708382
CASEvsCTRL	6	32847441	32847846	16	1.869e-07	cg21685006	32847711	NA	1.28271078632133	0.450430002818285	0.004402988227314
CASEvsCTRL	6	32847441	32847846	16	1.869e-07	cg18942934	32847762	NA	1.11233879201495	0.40147426873483	0.00559470464178565
CASEvsCTRL	6	32847441	32847846	16	1.869e-07	cg13493635	32847785	NA	0.715968715507623	0.289627357308356	0.0134346685301728
CASEvsCTRL	6	32847441	32847846	16	1.869e-07	cg15076318	32847788	NA	0.651471251132361	0.266247358831285	0.0144104942648299
CASEvsCTRL	6	32847441	32847846	16	1.869e-07	cg08873792	32847811	NA	0.940100901380612	0.346906440825152	0.00672923035864544
CASEvsCTRL	6	32847441	32847846	16	1.869e-07	cg01607625	32847830	NA	0.499894891041454	0.259608539209993	0.0541578584196845
CASEvsCTRL	6	32847441	32847846	16	1.869e-07	cg09318162	32847842	NA	0.429488836774886	0.256553773408408	0.0941169491285426
CASEvsCTRL	6	32847441	32847846	16	1.869e-07	cg16454316	32847845	NA	0.632215136464891	0.266285119406503	0.0175868414335809
CASEvsCTRL	6	33280052	33280714	18	4.784e-13	cg03780271	33280052	TAPBP	0.915770232284121	0.401098106076095	0.0224210803432123
CASEvsCTRL	6	33280052	33280714	18	4.784e-13	cg12589538	33280149	TAPBP	1.12841122465095	0.334291518378767	0.000736735186707562
CASEvsCTRL	6	33280052	33280714	18	4.784e-13	cg11796996	33280159	TAPBP	1.03392561389288	0.236839948049166	1.26830291411442e-05
CASEvsCTRL	6	33280052	33280714	18	4.784e-13	cg02863594	33280199	TAPBP	0.590048123009738	0.182672147583497	0.00123749725531471
CASEvsCTRL	6	33280052	33280714	18	4.784e-13	cg01253676	33280212	TAPBP	1.08475701746909	0.330570479501039	0.0010326761321021
CASEvsCTRL	6	33280052	33280714	18	4.784e-13	cg20998791	33280228	TAPBP	0.806532101978791	0.271965955872179	0.00302129724762941
CASEvsCTRL	6	33280052	33280714	18	4.784e-13	cg18353226	33280390	TAPBP	0.721067868412177	0.241286673508439	0.0028041649617132
CASEvsCTRL	6	33280052	33280714	18	4.784e-13	cg14419102	33280400	TAPBP	0.589754882964781	0.187004551800768	0.0016121877195165
CASEvsCTRL	6	33280052	33280714	18	4.784e-13	cg06375761	33280408	TAPBP	0.354017593237184	0.097266774625748	0.000273002578587497
CASEvsCTRL	6	33280052	33280714	18	4.784e-13	cg26083458	33280424	TAPBP	0.621171885389731	0.197596522137864	0.00166861862644982
CASEvsCTRL	6	33280052	33280714	18	4.784e-13	cg13638257	33280436	TAPBP	0.473885904344255	0.11735795159805	5.39196297402919e-05
CASEvsCTRL	6	33280052	33280714	18	4.784e-13	cg05700142	33280454	TAPBP	0.634909774410916	0.166932968164203	0.000142734245918203
CASEvsCTRL	6	33280052	33280714	18	4.784e-13	cg01654446	33280476	TAPBP	0.355210489188134	0.123348024622979	0.00398000697864808
CASEvsCTRL	6	33280052	33280714	18	4.784e-13	cg18930100	33280478	TAPBP	0.314313425312709	0.259393415374946	0.225617755944558
CASEvsCTRL	6	33280052	33280714	18	4.784e-13	cg06230948	33280518	TAPBP	0.202157500421551	0.23845146226237	0.396553215745433
CASEvsCTRL	6	33280052	33280714	18	4.784e-13	cg08814531	33280571	TAPBP	-0.172188538543217	0.314162437715084	0.583631750035736
CASEvsCTRL	6	33280052	33280714	18	4.784e-13	cg03591496	33280653	TAPBP	-0.444834108723528	0.349933110394964	0.203658381907685
CASEvsCTRL	6	33280052	33280714	18	4.784e-13	cg20973878	33280713	TAPBP	-0.276151468139006	0.303271360148926	0.362519088258951
CASEvsCTRL	7	94286632	94286835	7	0.01544	cg04634483	94286632	PEG10	-3.57465965351004	1.03775395478202	0.000571879801919098
CASEvsCTRL	7	94286632	94286835	7	0.01544	cg09890341	94286650	PEG10	-2.27348045317283	0.756231516698955	0.00264423060143373
CASEvsCTRL	7	94286632	94286835	7	0.01544	cg20041873	94286669	PEG10	-1.02749186995973	0.473002293382805	0.0298347969643643
CASEvsCTRL	7	94286632	94286835	7	0.01544	cg04303139	94286753	PEG10	-2.53303819760547	1.13167244590759	0.0252005904762142
CASEvsCTRL	7	94286632	94286835	7	0.01544	cg03436478	94286760	PEG10	-0.571822425949706	0.52956148016893	0.280229619788398
CASEvsCTRL	7	94286632	94286835	7	0.01544	cg05509218	94286793	PEG10	-0.559754181281632	0.395690955658311	0.157178576287205
CASEvsCTRL	7	94286632	94286835	7	0.01544	cg22924867	94286834	PEG10	-0.994825018756205	0.620264625768333	0.10874228659693
CASEvsCTRL	7	101398152	101398185	3	0.0002648	cg14823389	101398152	NA	0.892126817252311	0.278136113690302	0.00133885303377659
CASEvsCTRL	7	101398152	101398185	3	0.0002648	cg22114489	101398177	NA	0.942849044331379	0.310450681913543	0.00238919097464247
CASEvsCTRL	7	101398152	101398185	3	0.0002648	cg14398883	101398184	NA	1.39001330699907	0.331830863828156	2.80283820777118e-05
CASEvsCTRL	7	116139322	116139629	8	0.003247	cg07963033	116139322	CAV2	0.892659776705099	0.264753069723167	0.000747141233024088
CASEvsCTRL	7	116139322	116139629	8	0.003247	cg11825652	116139367	CAV2	1.20555192750106	0.472840761582551	0.0107848459678726
CASEvsCTRL	7	116139322	116139629	8	0.003247	cg19453818	116139374	CAV2	0.973483367459797	0.289457778525215	0.000770648078787843
CASEvsCTRL	7	116139322	116139629	8	0.003247	cg14426015	116139391	CAV2	0.431776858347634	0.228545314706787	0.0588597310845774
CASEvsCTRL	7	116139322	116139629	8	0.003247	cg16847315	116139414	CAV2	0.634504022506724	0.244534707528975	0.00946624579159152
CASEvsCTRL	7	116139322	116139629	8	0.003247	cg04696780	116139425	CAV2	0.548315926069723	0.285257120069727	0.0545829383101553
CASEvsCTRL	7	116139322	116139629	8	0.003247	cg26774312	116139477	CAV2	0.336538782990682	0.349326144474793	0.33534973372135
CASEvsCTRL	7	116139322	116139629	8	0.003247	cg05009684	116139628	CAV2	0.244935400440954	0.361656124307346	0.498240700465719
CASEvsCTRL	7	151493629	151493821	3	0.003171	cg21764708	151493629	PRKAG2	-0.969987865466717	0.332424952496978	0.00352380017929889
CASEvsCTRL	7	151493629	151493821	3	0.003171	cg15453708	151493647	PRKAG2	-1.3417781943459	0.401913510767378	0.000842396204595046
CASEvsCTRL	7	151493629	151493821	3	0.003171	cg26673980	151493820	PRKAG2	-1.06849692877517	0.381932518391609	0.00514827777811453
CASEvsCTRL	8	60032745	60032984	4	6.524e-07	cg11559731	60032745	TOX	1.05580155531383	0.299720663874877	0.000427305967362602
CASEvsCTRL	8	60032745	60032984	4	6.524e-07	cg02085701	60032794	TOX	0.690657337252725	0.189069871432056	0.000259273838963046
CASEvsCTRL	8	60032745	60032984	4	6.524e-07	cg02892925	60032926	TOX	0.894769427313251	0.269482018748955	0.000899108651106798
CASEvsCTRL	8	60032745	60032984	4	6.524e-07	cg07211044	60032983	TOX	0.793740232148821	0.242074530128912	0.00104209422101024
CASEvsCTRL	8	61326407	61326483	3	0.0004697	cg21544713	61326407	LOC100505532	0.860438952708528	0.303283557490046	0.00455285613272241
CASEvsCTRL	8	61326407	61326483	3	0.0004697	cg10442355	61326412	LOC100505532	0.659858109285802	0.258303477614665	0.0106314563242587
CASEvsCTRL	8	61326407	61326483	3	0.0004697	cg20091636	61326482	LOC100505532	1.68805361490947	0.364659047974711	3.67207747374023e-06
CASEvsCTRL	12	89748726	89749143	9	8.373e-05	cg08802841	89748726	DUSP6	0.178340131601394	0.110688935871768	0.107139842290689
CASEvsCTRL	12	89748726	89749143	9	8.373e-05	cg15296664	89748773	DUSP6	0.11470471999544	0.0919785353063177	0.2123676545612
CASEvsCTRL	12	89748726	89749143	9	8.373e-05	cg05589489	89748821	DUSP6	0.461759597035072	0.183250352129276	0.0117411775556606
CASEvsCTRL	12	89748726	89749143	9	8.373e-05	cg12414174	89748895	DUSP6	0.261005481603601	0.129228354661669	0.0434121268388712
CASEvsCTRL	12	89748726	89749143	9	8.373e-05	cg05403689	89748932	DUSP6	0.454018649313106	0.157987627954876	0.00405616058449285
CASEvsCTRL	12	89748726	89749143	9	8.373e-05	cg13519918	89748985	DUSP6	0.804692487498424	0.296349944163756	0.00662066599566664
CASEvsCTRL	12	89748726	89749143	9	8.373e-05	cg22466678	89749033	DUSP6	0.822924874184869	0.258373074679496	0.00144741170597977
CASEvsCTRL	12	89748726	89749143	9	8.373e-05	cg01093028	89749080	DUSP6	0.60972891845917	0.457183675809148	0.182314350413737
CASEvsCTRL	12	89748726	89749143	9	8.373e-05	cg26635451	89749142	DUSP6	0.960499119774866	0.317407705739867	0.00247751882366508
CASEvsCTRL	13	107069935	107070048	2	1.927e-05	cg03898952	107069935	NA	1.6096834446455	0.392854350078925	4.17807240568898e-05
CASEvsCTRL	13	107069935	107070048	2	1.927e-05	cg25730122	107070047	NA	1.95762086741239	0.438739690179037	8.12290117527619e-06
CASEvsCTRL	13	114261869	114261987	3	0.001574	cg17707487	114261869	TFDP1	-2.4598790873624	0.684670742310192	0.000327154603825731
CASEvsCTRL	13	114261869	114261987	3	0.001574	cg08183317	114261934	TFDP1	-1.42574234335226	0.621809331289431	0.0218541584946163
CASEvsCTRL	13	114261869	114261987	3	0.001574	cg21598343	114261986	TFDP1	-3.07328849858907	0.856129826199837	0.000331000511498779
CASEvsCTRL	14	76844671	76844914	2	0.006782	cg08072202	76844671	ESRRB	1.93057122099228	0.603335561334124	0.0013750867514258
CASEvsCTRL	14	76844671	76844914	2	0.006782	cg26951091	76844913	ESRRB	1.53815711881536	0.424731484124672	0.000292921004529992
CASEvsCTRL	14	101036192	101036471	4	0.004951	cg26279372	101036192	BEGAIN	-0.788727880444565	0.298960238080662	0.00833383825847684
CASEvsCTRL	14	101036192	101036471	4	0.004951	cg13521842	101036202	BEGAIN	-0.531204201133845	0.19550433081418	0.00658573335210268
CASEvsCTRL	14	101036192	101036471	4	0.004951	cg21193577	101036322	BEGAIN	-0.972845259376694	0.351160823856127	0.00559927213145193
CASEvsCTRL	14	101036192	101036471	4	0.004951	cg05730092	101036470	BEGAIN	-0.67676747870045	0.285379598605746	0.0177177668583819
CASEvsCTRL	16	57701317	57701462	3	0.001959	cg05822017	57701317	GPR97	-1.72804218000366	0.557897093146614	0.00195212410554741
CASEvsCTRL	16	57701317	57701462	3	0.001959	cg08368934	57701455	GPR97	-2.13252061085529	0.767820250261898	0.00548008266803994
CASEvsCTRL	16	57701317	57701462	3	0.001959	cg12125117	57701461	GPR97	-3.25882995420416	0.947011300707524	0.000579197550933228
CASEvsCTRL	16	71523259	71523561	8	0.004205	cg08717414	71523259	ZNF19	0.771899457343539	0.414614353809126	0.0626413357844946
CASEvsCTRL	16	71523259	71523561	8	0.004205	cg04311557	71523289	ZNF19	1.17667243160353	0.503889369527298	0.0195340139235347
CASEvsCTRL	16	71523259	71523561	8	0.004205	cg00287165	71523304	ZNF19	0.509362852163804	0.337803437192303	0.131588420985496
CASEvsCTRL	16	71523259	71523561	8	0.004205	cg01899318	71523395	ZNF19	1.0600882124449	0.401505842213609	0.0082837332320607
CASEvsCTRL	16	71523259	71523561	8	0.004205	cg26840970	71523432	ZNF19	0.365554656546859	0.261223133846505	0.161694210732131
CASEvsCTRL	16	71523259	71523561	8	0.004205	cg27659768	71523436	ZNF19	1.13978899829112	0.393591696349948	0.00378113246969925
CASEvsCTRL	16	71523259	71523561	8	0.004205	cg00888605	71523475	ZNF19	1.26954092566563	0.453778994862476	0.00514666870729597
CASEvsCTRL	16	71523259	71523561	8	0.004205	cg07506795	71523560	ZNF19	0.34830655469021	0.235416907460921	0.138998518019495
CASEvsCTRL	17	74868561	74868726	4	0.00851	cg16671079	74868561	MGAT5B	0.940787686136641	0.459950571076351	0.0408144135100349
CASEvsCTRL	17	74868561	74868726	4	0.00851	cg23838005	74868604	MGAT5B	1.21947970085437	0.420248424432636	0.00371017377854379
CASEvsCTRL	17	74868561	74868726	4	0.00851	cg05514299	74868670	MGAT5B	1.04825626749207	0.379561988228742	0.00574920432479527
CASEvsCTRL	17	74868561	74868726	4	0.00851	cg27149973	74868725	MGAT5B	0.702431161044404	0.251671207924426	0.00525346236013785
CASEvsCTRL	17	76801579	76801776	3	0.0004986	cg00945209	76801579	USP36	-0.560650499553498	0.160446310047035	0.000475273758017379
CASEvsCTRL	17	76801579	76801776	3	0.0004986	cg20126656	76801712	USP36	-0.502615007075899	0.144338670116847	0.000497326392713564
CASEvsCTRL	17	76801579	76801776	3	0.0004986	cg10256330	76801775	USP36	-0.598911204543179	0.222227799568411	0.00703817065432545
CASEvsCTRL	18	13611370	13611490	5	1.444e-08	cg14825976	13611370	LDLRAD4	0.97268842960399	0.333658194666174	0.00355433152860877
CASEvsCTRL	18	13611370	13611490	5	1.444e-08	cg25374649	13611400	LDLRAD4	0.851995357830364	0.252840491002951	0.000752514048310426
CASEvsCTRL	18	13611370	13611490	5	1.444e-08	cg22454011	13611439	LDLRAD4	1.59182422627438	0.364201058509963	1.23832253780653e-05
CASEvsCTRL	18	13611370	13611490	5	1.444e-08	cg14846965	13611481	LDLRAD4	0.953652512901709	0.308328651947736	0.00198161476192988
CASEvsCTRL	18	13611370	13611490	5	1.444e-08	cg15056105	13611489	LDLRAD4	1.1242419309182	0.308775329712349	0.000271612040324999
CASEvsCTRL	18	23713595	23714010	8	0.0003487	cg11858305	23713595	PSMA8	0.594901018007119	0.252959441404757	0.0186846034976073
CASEvsCTRL	18	23713595	23714010	8	0.0003487	cg25983544	23713626	PSMA8	0.687573824426803	0.276319278198963	0.0128344221498233
CASEvsCTRL	18	23713595	23714010	8	0.0003487	cg06377543	23713657	PSMA8	0.414978022481966	0.253098968043376	0.10109086668689
CASEvsCTRL	18	23713595	23714010	8	0.0003487	cg03162994	23713729	PSMA8	0.571152465487903	0.258019213571838	0.0268560046396979
CASEvsCTRL	18	23713595	23714010	8	0.0003487	cg00262344	23713741	PSMA8	0.74332456023514	0.300918069312527	0.0135041613938016
CASEvsCTRL	18	23713595	23714010	8	0.0003487	cg15865827	23713838	PSMA8	0.630160609943084	0.261384217670035	0.0159149804137331
CASEvsCTRL	18	23713595	23714010	8	0.0003487	cg22027766	23713928	PSMA8	0.988024715037405	0.354808505723958	0.00535821720381184
CASEvsCTRL	18	23713595	23714010	8	0.0003487	cg01070760	23714009	PSMA8	0.426464566773052	0.261397156985965	0.10278880791849
CASEvsCTRL	20	3149249	3149321	4	0.006899	cg00308631	3149249	LZTS3	1.05220757142944	0.48895426960439	0.0314009009854403
CASEvsCTRL	20	3149249	3149321	4	0.006899	cg04905079	3149259	LZTS3	1.71456281076715	0.562603909691055	0.00230716141753405
CASEvsCTRL	20	3149249	3149321	4	0.006899	cg05749493	3149278	LZTS3	1.23509963048504	0.426770678424061	0.00380296391118807
CASEvsCTRL	20	3149249	3149321	4	0.006899	cg07567308	3149320	LZTS3	1.47635316142603	0.521809884851831	0.00466509378088632
CLPvsCLO	6	31691198	31691718	16	3.262e-06	cg18718647	31691198	C6orf25	-1.10294298327603	0.562079248871819	0.0497327689350036
CLPvsCLO	6	31691198	31691718	16	3.262e-06	cg16063587	31691227	C6orf25	-2.06965770847638	0.732447693941373	0.00471813951442724
CLPvsCLO	6	31691198	31691718	16	3.262e-06	cg15973098	31691252	C6orf25	-0.555802243050413	0.46150346832866	0.228462247493896
CLPvsCLO	6	31691198	31691718	16	3.262e-06	cg20191740	31691354	C6orf25	-2.01665246128179	1.05209792538405	0.0552644130758744
CLPvsCLO	6	31691198	31691718	16	3.262e-06	cg00578039	31691403	C6orf25	-1.65476792390722	1.06945653661603	0.121791411979282
CLPvsCLO	6	31691198	31691718	16	3.262e-06	cg17772649	31691426	C6orf25	-2.64508287134018	0.857070965137566	0.0020273999966514
CLPvsCLO	6	31691198	31691718	16	3.262e-06	cg06928741	31691430	C6orf25	-1.3669394811381	0.607029948958975	0.0243318474482771
CLPvsCLO	6	31691198	31691718	16	3.262e-06	cg14522990	31691442	C6orf25	-2.08098146458669	0.768750659567547	0.00679013263876793
CLPvsCLO	6	31691198	31691718	16	3.262e-06	cg05667097	31691481	C6orf25	-2.10303685782723	1.01501521963787	0.0382723029619001
CLPvsCLO	6	31691198	31691718	16	3.262e-06	cg21506565	31691506	C6orf25	-1.05103084884328	0.470109640723687	0.0253704913680985
CLPvsCLO	6	31691198	31691718	16	3.262e-06	cg21620139	31691535	C6orf25	-0.784695529110728	0.356187341145371	0.0275918168823294
CLPvsCLO	6	31691198	31691718	16	3.262e-06	cg22235293	31691539	C6orf25	-1.18243330771484	0.452840054761843	0.00902383046620666
CLPvsCLO	6	31691198	31691718	16	3.262e-06	cg07014308	31691597	C6orf25	-0.76190931609463	0.48122579972231	0.113360437484088
CLPvsCLO	6	31691198	31691718	16	3.262e-06	cg23621689	31691685	C6orf25	-0.261177192010495	1.12802645429731	0.816899482417461
CLPvsCLO	6	31691198	31691718	16	3.262e-06	cg00406022	31691696	C6orf25	-1.5569832296363	0.458657257943686	0.00068715089621431
CLPvsCLO	6	31691198	31691718	16	3.262e-06	cg26749976	31691717	C6orf25	-0.930067175849564	0.606198394961686	0.124965204548937
CLPvsCLO	6	33048254	33048920	16	7.398e-11	cg19053046	33048254	HLA-DPA1	0.823081030147907	0.312702438524584	0.00848453501418883
CLPvsCLO	6	33048254	33048920	16	7.398e-11	cg09234582	33048286	HLA-DPA1	0.408222353364867	0.237147353754305	0.0851806358041313
CLPvsCLO	6	33048254	33048920	16	7.398e-11	cg25045942	33048291	HLA-DPA1	0.893494944100417	0.314785762087988	0.00453371482035167
CLPvsCLO	6	33048254	33048920	16	7.398e-11	cg13349035	33048310	HLA-DPA1	0.747070483367837	0.300477089899851	0.012908598870374
CLPvsCLO	6	33048254	33048920	16	7.398e-11	cg10850215	33048469	HLA-DPA1	1.04241737669681	0.406092690893618	0.0102599049001342
CLPvsCLO	6	33048254	33048920	16	7.398e-11	cg03229061	33048483	HLA-DPA1	0.704599942748445	0.341010346895148	0.0388083910237953
CLPvsCLO	6	33048254	33048920	16	7.398e-11	cg17588455	33048485	HLA-DPA1	0.827330275489568	0.366296687854521	0.0239061402763363
CLPvsCLO	6	33048254	33048920	16	7.398e-11	cg06437840	33048529	HLA-DPA1	0.490156335032301	0.223124384490147	0.0280357939465686
CLPvsCLO	6	33048254	33048920	16	7.398e-11	cg13581859	33048706	HLA-DPA1	0.891763182904384	0.275269355309594	0.00119696602386446
CLPvsCLO	6	33048254	33048920	16	7.398e-11	cg25511667	33048732	HLA-DPA1	0.560630149095158	0.20123713540456	0.00533763793622167
CLPvsCLO	6	33048254	33048920	16	7.398e-11	cg20223237	33048735	HLA-DPA1	0.590913361948353	0.211880179524248	0.00528868303489067
CLPvsCLO	6	33048254	33048920	16	7.398e-11	cg12893780	33048752	HLA-DPA1	0.468681749879462	0.25325528107834	0.0642228410767133
CLPvsCLO	6	33048254	33048920	16	7.398e-11	cg15829535	33048760	HLA-DPA1	0.883406886924172	0.360478155467375	0.0142597330849106
CLPvsCLO	6	33048254	33048920	16	7.398e-11	cg02197634	33048875	HLA-DPA1	1.39980088887837	0.460887782683205	0.00238799828936324
CLPvsCLO	6	33048254	33048920	16	7.398e-11	cg25491704	33048879	HLA-DPA1	1.70919780078849	0.679613292191735	0.0119047104031605
CLPvsCLO	6	33048254	33048920	16	7.398e-11	cg05798641	33048919	HLA-DPA1	0.635765987775094	0.408973708645986	0.120055663805264
CLPvsCLO	7	27183369	27184668	34	1.493e-09	cg01370449	27183369	HOXA5	-0.605228926424991	0.322916469579064	0.0608948094089098
CLPvsCLO	7	27183369	27184668	34	1.493e-09	cg04863892	27183375	HOXA5	-0.30267330177618	0.262986920699118	0.249770788946597
CLPvsCLO	7	27183369	27184668	34	1.493e-09	cg19759481	27183401	HOXA5	-0.47129724127818	0.237236019245474	0.0469647939687441
CLPvsCLO	7	27183369	27184668	34	1.493e-09	cg12128839	27183436	HOXA5	-0.383463661216816	0.237634673302751	0.106599282049751
CLPvsCLO	7	27183369	27184668	34	1.493e-09	cg02916332	27183591	HOXA5	-0.941702124512623	0.37873825352574	0.0129035811283529
CLPvsCLO	7	27183369	27184668	34	1.493e-09	cg17569124	27183643	HOXA5	-0.508740922374877	0.302430796656751	0.0925352969043453
CLPvsCLO	7	27183369	27184668	34	1.493e-09	cg02005600	27183686	HOXA5	-0.626290154718684	0.312726296621895	0.0452118340244065
CLPvsCLO	7	27183369	27184668	34	1.493e-09	cg25307665	27183694	HOXA5	-0.505030100399443	0.292892412752312	0.0846563402384261
CLPvsCLO	7	27183369	27184668	34	1.493e-09	cg14014955	27183701	HOXA5	-0.3108958028818	0.314883083402884	0.323477327100165
CLPvsCLO	7	27183369	27184668	34	1.493e-09	cg02646423	27183794	HOXA5	-0.601902842224922	0.376287437636739	0.109691208450485
CLPvsCLO	7	27183369	27184668	34	1.493e-09	cg20517050	27183806	HOXA5	-0.501903551869603	0.357382871905367	0.16020389594207
CLPvsCLO	7	27183369	27184668	34	1.493e-09	cg23204968	27183816	HOXA5	-0.802663046868908	0.424762993796064	0.0588017431776566
CLPvsCLO	7	27183369	27184668	34	1.493e-09	cg05835726	27183861	HOXA5	-0.501373850542078	0.284089428993216	0.0775897943776383
CLPvsCLO	7	27183369	27184668	34	1.493e-09	cg14058329	27183946	HOXA5	-0.373334644020591	0.313159771659697	0.23320090456519
CLPvsCLO	7	27183369	27184668	34	1.493e-09	cg03207666	27183950	HOXA5	-0.473565449572267	0.45006848308064	0.292704342784216
CLPvsCLO	7	27183369	27184668	34	1.493e-09	cg13512268	27183973	HOXA5	-0.598659722077418	0.346140548006843	0.0837146642681986
CLPvsCLO	7	27183369	27184668	34	1.493e-09	cg23454797	27183990	HOXA5	-0.468267677173984	0.323712781757316	0.148022173780823
CLPvsCLO	7	27183369	27184668	34	1.493e-09	cg12015737	27184030	HOXA5	-1.65175926672238	0.76325546997002	0.0304568661119838
CLPvsCLO	7	27183369	27184668	34	1.493e-09	cg08070327	27184059	HOXA5	-0.464846316260428	0.385411810900504	0.227777803376605
CLPvsCLO	7	27183369	27184668	34	1.493e-09	cg25506432	27184065	HOXA5	-0.770012935969575	0.439474466388455	0.0797528105849959
CLPvsCLO	7	27183369	27184668	34	1.493e-09	cg14658493	27184077	HOXA5	-0.898709929944225	0.33743076854133	0.0077357566155164
CLPvsCLO	7	27183369	27184668	34	1.493e-09	cg19196335	27184094	HOXA5	-1.14480021476024	0.691962822911087	0.0980413014462495
CLPvsCLO	7	27183369	27184668	34	1.493e-09	cg09880291	27184109	HOXA5	-1.09434942145327	0.51972021084132	0.0352346724434069
CLPvsCLO	7	27183369	27184668	34	1.493e-09	cg24389585	27184125	HOXA5	-1.57400013919412	0.672747158373338	0.019301262003115
CLPvsCLO	7	27183369	27184668	34	1.493e-09	cg16997642	27184159	HOXA5	-1.16265122362773	0.74450820013369	0.118373631911906
CLPvsCLO	7	27183369	27184668	34	1.493e-09	cg20817131	27184167	HOXA5	-0.771463730512009	0.324028732751733	0.0172727550137743
CLPvsCLO	7	27183369	27184668	34	1.493e-09	cg14013695	27184176	HOXA5	-1.20144640179659	0.529807353100931	0.02334723686783
CLPvsCLO	7	27183369	27184668	34	1.493e-09	cg25390165	27184188	HOXA5	-0.834652976548102	0.461740753110377	0.0706652732337194
CLPvsCLO	7	27183369	27184668	34	1.493e-09	cg01323381	27184264	HOXA5	-0.714826549702907	0.355132030742391	0.0441306959803042
CLPvsCLO	7	27183369	27184668	34	1.493e-09	cg19643053	27184271	HOXA5	-0.857826795390342	0.677287077706758	0.20531156701964
CLPvsCLO	7	27183369	27184668	34	1.493e-09	cg05774699	27184316	HOXA5	-1.06171368569037	0.507626358770426	0.0364809456383832
CLPvsCLO	7	27183369	27184668	34	1.493e-09	cg26023912	27184369	HOXA5	-0.991826686420902	0.459062761904664	0.0307303470223966
CLPvsCLO	7	27183369	27184668	34	1.493e-09	cg14882265	27184375	HOXA5	-0.809269088044754	0.392434298113992	0.0391908622710155
CLPvsCLO	7	27183369	27184668	34	1.493e-09	cg17432857	27184438	HOXA5	-0.694719317033307	0.422666742178714	0.1002469908429
CLPvsCLO	7	27183369	27184668	34	1.493e-09	cg00969405	27184441	HOXA5	-0.499725760918445	0.358700762330155	0.163572923951059
CLPvsCLO	7	27183369	27184668	34	1.493e-09	cg07049592	27184450	HOXA5	-1.50672328539457	0.626063500322334	0.0160990585618236
CLPvsCLO	7	27183369	27184668	34	1.493e-09	cg02106682	27184461	HOXA5	-1.05638233461564	0.666381482525874	0.112909173042654
CLPvsCLO	7	27183369	27184668	34	1.493e-09	cg03368099	27184521	HOXA5	-1.33414841516148	0.538043333623539	0.0131518761455412
CLPvsCLO	7	27183369	27184668	34	1.493e-09	cg01748892	27184667	HOXA5	-2.9388572271714	0.998443766603043	0.00324588932181153
CLPvsCLO	7	65419185	65419289	7	0.003716	cg20836212	65419185	VKORC1L1	-1.87710926742411	0.667666073054202	0.00493188733540454
CLPvsCLO	7	65419185	65419289	7	0.003716	cg25643253	65419190	VKORC1L1	-2.52490463789072	0.763678522940741	0.000945569891072161
CLPvsCLO	7	65419185	65419289	7	0.003716	cg23090159	65419194	VKORC1L1	-1.61752386169521	0.840354636809509	0.0542530054279911
CLPvsCLO	7	65419185	65419289	7	0.003716	cg12711054	65419231	VKORC1L1	-0.514290483669769	0.760793097652485	0.499045360454978
CLPvsCLO	7	65419185	65419289	7	0.003716	cg21104363	65419248	VKORC1L1	-1.27361518421591	0.746827287111822	0.0881258556788866
CLPvsCLO	7	65419185	65419289	7	0.003716	cg16760382	65419261	VKORC1L1	-3.01722755192393	0.982171227502305	0.00212631508575478
CLPvsCLO	7	65419185	65419289	7	0.003716	cg20328327	65419288	VKORC1L1	-1.83279952568474	0.733174133706859	0.0124258258204044
CLPvsCLO	7	149543136	149543178	3	0.008287	cg05184016	149543136	ZNF862	-1.96726058267639	0.523368931199791	0.000170702288464901
CLPvsCLO	7	149543136	149543178	3	0.008287	cg07970948	149543165	ZNF862	-1.29179657855989	0.509771888909135	0.0112746883407246
CLPvsCLO	7	149543136	149543178	3	0.008287	cg06558622	149543177	ZNF862	-1.06376910766094	0.365982697389583	0.00365367966406099
CLPvsCLO	8	22132874	22133077	6	0.005335	cg21471580	22132874	PIWIL2	-0.674291730666888	0.313284829560546	0.0313715249959472
CLPvsCLO	8	22132874	22133077	6	0.005335	cg02463440	22132932	PIWIL2	-0.568514068354241	0.24932288157401	0.0225939192032123
CLPvsCLO	8	22132874	22133077	6	0.005335	cg02788857	22132959	PIWIL2	-1.08749439593826	0.391398748855286	0.00546135315556209
CLPvsCLO	8	22132874	22133077	6	0.005335	cg18135555	22132992	PIWIL2	-0.549145912875799	0.314578658221357	0.0808708607724197
CLPvsCLO	8	22132874	22133077	6	0.005335	cg09517075	22133004	PIWIL2	-0.719166962449379	0.29989350298577	0.0164815126748838
CLPvsCLO	8	22132874	22133077	6	0.005335	cg07298985	22133076	PIWIL2	-0.826829094355278	0.354811078957481	0.019788389964555
CLPvsCLO	14	24780167	24780826	9	2.924e-08	cg07509935	24780167	CIDEB	-0.882679102927267	0.291557129496254	0.0024661399716666
CLPvsCLO	14	24780167	24780826	9	2.924e-08	cg20007021	24780404	CIDEB	-0.879245266468218	0.303462119859531	0.00376292913504405
CLPvsCLO	14	24780167	24780826	9	2.924e-08	cg26310551	24780540	CIDEB	-0.914875145141948	0.352248907712251	0.00939760868784334
CLPvsCLO	14	24780167	24780826	9	2.924e-08	cg15364618	24780551	CIDEB	-1.09465773464013	0.377052194066034	0.00369371278415322
CLPvsCLO	14	24780167	24780826	9	2.924e-08	cg25576711	24780557	CIDEB	-0.952675029943062	0.366890373790365	0.00941459036721885
CLPvsCLO	14	24780167	24780826	9	2.924e-08	cg06796435	24780682	LTB4R	-0.952857514757043	0.41910638380618	0.0229933157152607
CLPvsCLO	14	24780167	24780826	9	2.924e-08	cg10193721	24780691	LTB4R	-0.825739602998721	0.310074796689116	0.0077439680507122
CLPvsCLO	14	24780167	24780826	9	2.924e-08	cg06823034	24780734	LTB4R	-0.736793884755315	0.307073779297943	0.0164218099995997
CLPvsCLO	14	24780167	24780826	9	2.924e-08	cg21886367	24780825	LTB4R	-1.98841306339448	0.839477147296362	0.0178539719318294
CLPvsCLO	19	38794554	38794846	6	2.693e-06	cg27174108	38794554	C19orf33	-1.42680041507054	0.42037646800229	0.000688541592085206
CLPvsCLO	19	38794554	38794846	6	2.693e-06	cg07665060	38794598	C19orf33	-1.14401384979693	0.399617587413784	0.00419953266264378
CLPvsCLO	19	38794554	38794846	6	2.693e-06	cg03049863	38794635	C19orf33	-1.19367808414821	0.431498179624708	0.0056686410282611
CLPvsCLO	19	38794554	38794846	6	2.693e-06	cg11708454	38794664	C19orf33	-0.942822694554576	0.294766203102836	0.00138123414295638
CLPvsCLO	19	38794554	38794846	6	2.693e-06	cg11272232	38794814	C19orf33	-1.17902452595914	0.37461755930124	0.00164799815485002
CLPvsCLO	19	38794554	38794846	6	2.693e-06	cg00412772	38794845	C19orf33	-0.973875173676114	0.608415211473476	0.109448864641936
CLPvsCLO	19	55549590	55549827	6	0.000414	cg23796967	55549590	GP6	-0.72409685103572	0.441816498887277	0.101232300450802
CLPvsCLO	19	55549590	55549827	6	0.000414	cg18355337	55549722	GP6	-0.627442970723972	0.26404842842308	0.0174899868994908
CLPvsCLO	19	55549590	55549827	6	0.000414	cg05374025	55549746	GP6	-0.964169620180177	0.307868972473556	0.00173765916503679
CLPvsCLO	19	55549590	55549827	6	0.000414	cg02462353	55549799	GP6	-1.81715294308506	0.650849985042953	0.00523883845797415
CLPvsCLO	19	55549590	55549827	6	0.000414	cg25818583	55549801	GP6	-1.12642316720342	0.394489478525207	0.00429833733879831
CLPvsCLO	19	55549590	55549827	6	0.000414	cg05215830	55549826	GP6	-0.974034036167578	0.468864980770084	0.037761917412106
CLPvsCPO	1	42384310	42384565	5	0.0009734	cg23762517	42384310	HIVEP3	1.36836031208245	0.527260783982121	0.00945290439191962
CLPvsCPO	1	42384310	42384565	5	0.0009734	cg25607920	42384365	HIVEP3	1.25297884354732	0.529986119791468	0.018070374908177
CLPvsCPO	1	42384310	42384565	5	0.0009734	cg26038582	42384390	HIVEP3	0.900028299367744	0.457478821500189	0.0491410260477807
CLPvsCPO	1	42384310	42384565	5	0.0009734	cg03884592	42384474	HIVEP3	1.91734643899768	0.723986562143151	0.00808934608064148
CLPvsCPO	1	42384310	42384565	5	0.0009734	cg15937073	42384564	HIVEP3	2.17875656197212	0.684732497404659	0.00146307732149861
CLPvsCPO	2	241562424	241562758	5	0.0002674	cg26250154	241562424	GPR35	-0.896552109052975	0.408287986467568	0.0281004134285876
CLPvsCPO	2	241562424	241562758	5	0.0002674	cg14927745	241562485	GPR35	-0.537814554694262	0.178275085745068	0.00255485355884903
CLPvsCPO	2	241562424	241562758	5	0.0002674	cg20428033	241562584	GPR35	-0.975578285533021	0.346633882828624	0.00488631662999933
CLPvsCPO	2	241562424	241562758	5	0.0002674	cg11002208	241562650	GPR35	-0.871727380973343	0.311257387144448	0.00509975758746038
CLPvsCPO	2	241562424	241562758	5	0.0002674	cg27495812	241562757	GPR35	-0.581927989019638	0.251655949921508	0.020755919375607
CLPvsCPO	3	113160183	113160624	7	3.679e-06	cg03552293	113160183	WDR52	-1.84475076338677	0.759038064843971	0.0150830090226531
CLPvsCPO	3	113160183	113160624	7	3.679e-06	cg15044041	113160313	WDR52	-2.00228698025444	0.744291107271451	0.00714106332765317
CLPvsCPO	3	113160183	113160624	7	3.679e-06	cg24199400	113160430	WDR52	-2.29101870881085	0.834535462175143	0.0060462557811035
CLPvsCPO	3	113160183	113160624	7	3.679e-06	cg11921736	113160437	WDR52	-1.32136077248153	0.470479404514114	0.00497665202882045
CLPvsCPO	3	113160183	113160624	7	3.679e-06	cg07128416	113160490	WDR52	-0.907016309188547	0.414869555888387	0.0287959553924752
CLPvsCPO	3	113160183	113160624	7	3.679e-06	cg07054641	113160554	WDR52	-1.44949468894883	0.603844745027276	0.0163752558321843
CLPvsCPO	3	113160183	113160624	7	3.679e-06	cg08516817	113160623	WDR52	-1.89063359319074	0.638414842843487	0.00306194272122816
CLPvsCPO	3	158518888	158519177	4	7.232e-07	cg01971181	158518888	MFSD1	2.37049271041426	0.757930481629786	0.00176248290518735
CLPvsCPO	3	158518888	158519177	4	7.232e-07	cg13419925	158518910	MFSD1	2.3679009470577	0.811105138349918	0.00350760545484268
CLPvsCPO	3	158518888	158519177	4	7.232e-07	cg24324441	158519002	MFSD1	2.27409764579353	0.617523256044559	0.000230857719640343
CLPvsCPO	3	158518888	158519177	4	7.232e-07	cg11632438	158519176	MFSD1	2.8723942513865	0.755556215016845	0.000143709594433684
CLPvsCPO	7	149569715	149570184	12	3.565e-10	cg02292206	149569715	ATP6V0E2	-1.50946278498366	0.993562287831803	0.128701282086549
CLPvsCPO	7	149569715	149570184	12	3.565e-10	cg18934443	149569776	ATP6V0E2	1.95017032944781	0.802252886065501	0.0150627290000993
CLPvsCPO	7	149569715	149570184	12	3.565e-10	cg19809988	149569883	ATP6V0E2	3.46979248215429	1.21264398075215	0.0042184806090223
CLPvsCPO	7	149569715	149570184	12	3.565e-10	cg12691229	149569946	ATP6V0E2	1.20300759489228	0.429693855337596	0.00511524393436764
CLPvsCPO	7	149569715	149570184	12	3.565e-10	cg00753630	149569987	ATP6V0E2	1.79320523346519	0.669148141243489	0.00736589104468447
CLPvsCPO	7	149569715	149570184	12	3.565e-10	cg23903252	149569998	ATP6V0E2	3.63354224258578	0.998897809281317	0.000275242150116031
CLPvsCPO	7	149569715	149570184	12	3.565e-10	cg06961439	149570036	ATP6V0E2	1.51565142323644	0.5341900432515	0.00454984378375052
CLPvsCPO	7	149569715	149570184	12	3.565e-10	cg27527018	149570040	ATP6V0E2	1.83015399881059	0.612998709464741	0.00283045150905632
CLPvsCPO	7	149569715	149570184	12	3.565e-10	cg08634133	149570071	ATP6V0E2	1.00231176511308	0.484320422032223	0.0384971296901542
CLPvsCPO	7	149569715	149570184	12	3.565e-10	cg09469432	149570128	ATP6V0E2	1.68493052903414	0.671776628975075	0.0121357988454713
CLPvsCPO	7	149569715	149570184	12	3.565e-10	cg24227081	149570163	ATP6V0E2	2.31061035587974	0.729991769771071	0.00154946903684784
CLPvsCPO	7	149569715	149570184	12	3.565e-10	cg24845380	149570183	ATP6V0E2	1.67223002536313	0.932984461504022	0.0730777207206643
CLPvsCPO	10	93334974	93335141	3	0.003138	cg23697796	93334974	LOC100188947	2.42281976734005	0.669693329070131	0.000297112290775286
CLPvsCPO	10	93334974	93335141	3	0.003138	cg19192065	93335091	LOC100188947	1.80886645305766	0.779982481847438	0.0203889837586575
CLPvsCPO	10	93334974	93335141	3	0.003138	cg00526835	93335140	LOC100188947	1.93866771953696	0.622800433575948	0.00185306909354055
CLPvsCPO	11	123940566	123940680	3	0.007341	cg19484305	123940566	NA	2.07780970305309	0.864473842177211	0.0162365615230457
CLPvsCPO	11	123940566	123940680	3	0.007341	cg26664752	123940635	NA	2.00522629595433	0.716998592065823	0.00516282635411123
CLPvsCPO	11	123940566	123940680	3	0.007341	cg04452896	123940679	NA	1.83331146199111	0.497278491919285	0.000227190158260472
CLPvsCPO	12	131118426	131118655	3	0.003465	cg06777732	131118426	NA	0.539812622224899	0.197725343650917	0.00633125313122968
CLPvsCPO	12	131118426	131118655	3	0.003465	cg08164151	131118432	NA	0.359667836146188	0.115315072117446	0.00181465287222767
CLPvsCPO	12	131118426	131118655	3	0.003465	cg14140673	131118654	NA	0.985472738141075	0.323833689607523	0.00234119818408948
CLPvsCPO	14	23479657	23479737	3	3.837e-05	cg14386691	23479657	C14orf93	2.47245191062182	0.714277079235937	0.000537224969984016
CLPvsCPO	14	23479657	23479737	3	3.837e-05	cg11789185	23479664	C14orf93	2.74015551670995	0.759947386533507	0.000311291755117176
CLPvsCPO	14	23479657	23479737	3	3.837e-05	cg23550082	23479736	C14orf93	1.54841373829028	0.431943548267003	0.000337388959001136
CLPvsCPO	17	27313033	27313255	5	0.0009693	cg17523868	27313033	SEZ6	-1.85286788425433	0.641708393357877	0.00388441850361185
CLPvsCPO	17	27313033	27313255	5	0.0009693	cg20480274	27313125	SEZ6	-1.6649865352321	0.665648549362515	0.0123738405766079
CLPvsCPO	17	27313033	27313255	5	0.0009693	cg00860225	27313157	SEZ6	-1.52969359178964	0.656104862772347	0.0197282058532692
CLPvsCPO	17	27313033	27313255	5	0.0009693	cg13272546	27313239	SEZ6	-2.83825780782005	1.20550172640093	0.0185516185749158
CLPvsCPO	17	27313033	27313255	5	0.0009693	cg16968985	27313254	SEZ6	-2.33686485578568	0.856400675143837	0.00635835443146581
CLPvsCPO	17	80541549	80541738	3	0.001183	cg23674202	80541549	FOXK2	0.750426170701357	0.235835409808421	0.00146266322466313
CLPvsCPO	17	80541549	80541738	3	0.001183	cg24220178	80541649	FOXK2	1.41128363159996	0.419127634281267	0.000759375264425911
CLPvsCPO	17	80541549	80541738	3	0.001183	cg20173014	80541737	FOXK2	1.18344669976466	0.426519040291618	0.00552588953847966
CLPvsCPO	18	5891948	5892246	4	4.559e-05	cg00058163	5891948	TMEM200C	-2.44728184162942	0.82366466077635	0.00296627506439299
CLPvsCPO	18	5891948	5892246	4	4.559e-05	cg26438105	5892119	TMEM200C	-1.69146705404239	0.553032322864036	0.00222424326033477
CLPvsCPO	18	5891948	5892246	4	4.559e-05	cg27093273	5892213	TMEM200C	-2.34509805267531	0.645999114577313	0.000283215168873675
CLPvsCPO	18	5891948	5892246	4	4.559e-05	cg17586988	5892245	TMEM200C	-1.39156967041909	0.560157426298736	0.0129825551358086
CLPvsCPO	20	3065343	3065583	7	3.79e-05	cg25551168	3065343	AVP	2.94086603476999	1.10791658102476	0.00794469783495486
CLPvsCPO	20	3065343	3065583	7	3.79e-05	cg16536918	3065403	AVP	2.22972620952511	0.748041891958343	0.00287543001153867
CLPvsCPO	20	3065343	3065583	7	3.79e-05	cg24257309	3065423	AVP	2.89743781318835	1.09357900781465	0.00806109216333345
CLPvsCPO	20	3065343	3065583	7	3.79e-05	cg05136169	3065473	AVP	2.05146299924225	1.14591638897989	0.0734156677482084
CLPvsCPO	20	3065343	3065583	7	3.79e-05	cg02187522	3065488	AVP	3.23249591158014	1.3284666544442	0.0149638273576301
CLPvsCPO	20	3065343	3065583	7	3.79e-05	cg04632887	3065559	AVP	1.91202544143461	0.686402501459188	0.0053432927033556
CLPvsCPO	20	3065343	3065583	7	3.79e-05	cg23169111	3065582	AVP	3.00950429636938	1.34407133184902	0.0251496920946203
CLOvsCPO	1	162467180	162467442	5	0.0006768	cg10967587	162467180	UHMK1	1.64800329022699	0.572083579192135	0.00396788445942183
CLOvsCPO	1	162467180	162467442	5	0.0006768	cg07175007	162467185	UHMK1	1.11098437789629	0.430497812182931	0.00986011040372499
CLOvsCPO	1	162467180	162467442	5	0.0006768	cg00859178	162467208	UHMK1	0.968654188429864	0.35845679106064	0.00688636779251665
CLOvsCPO	1	162467180	162467442	5	0.0006768	cg10796931	162467363	UHMK1	1.94787225745913	0.704247100614743	0.00567671251874886
CLOvsCPO	1	162467180	162467442	5	0.0006768	cg19451466	162467441	UHMK1	1.00090565652059	0.522238227287976	0.0552926949854665
CLOvsCPO	4	3374767	3374910	2	0.01192	cg14583973	3374767	RGS12	1.13439075093181	0.366861202275366	0.00198710796520848
CLOvsCPO	4	3374767	3374910	2	0.01192	cg18352616	3374830	RGS12	0.861593706848319	0.30131113144875	0.0042433372050709
CLOvsCPO	4	3374767	3374910	2	0.01192	cg22655196	3374909	RGS12	1.53171317811335	0.577689308373637	0.00801474465267459
CLOvsCPO	7	2774195	2774655	5	6.784e-07	cg11967765	2774195	GNA12	3.78080847946373	1.45918134061013	0.00956842235414943
CLOvsCPO	7	2774195	2774655	5	6.784e-07	cg11884933	2774414	GNA12	3.83964123539755	0.936934595561775	4.16575355594124e-05
CLOvsCPO	7	2774195	2774655	5	6.784e-07	cg05316650	2774474	GNA12	2.22760879837213	0.800642890840792	0.00539792590190228
CLOvsCPO	7	2774195	2774655	5	6.784e-07	cg01492538	2774543	GNA12	2.39961558897138	0.760021973690812	0.0015923871404312
CLOvsCPO	7	2774195	2774655	5	6.784e-07	cg16080125	2774654	GNA12	1.38887100408818	0.533490106406792	0.00923128416740325
CLOvsCPO	7	149569883	149570184	10	0.0001006	cg19809988	149569883	ATP6V0E2	4.53997480758982	1.50991560423413	0.00264036081256319
CLOvsCPO	7	149569883	149570184	10	0.0001006	cg12691229	149569946	ATP6V0E2	0.92615745764836	0.451689186870038	0.0403224022103299
CLOvsCPO	7	149569883	149570184	10	0.0001006	cg00753630	149569987	ATP6V0E2	0.927136382932098	0.69601038845657	0.182836325900182
CLOvsCPO	7	149569883	149570184	10	0.0001006	cg23903252	149569998	ATP6V0E2	3.33212788341246	1.05764587300085	0.00162983575278843
CLOvsCPO	7	149569883	149570184	10	0.0001006	cg06961439	149570036	ATP6V0E2	0.939630291739197	0.563933057883027	0.0956718098027454
CLOvsCPO	7	149569883	149570184	10	0.0001006	cg27527018	149570040	ATP6V0E2	1.24181052425038	0.657790661028896	0.0590460038340602
CLOvsCPO	7	149569883	149570184	10	0.0001006	cg08634133	149570071	ATP6V0E2	0.906482477164207	0.489767495279424	0.0641922202272863
CLOvsCPO	7	149569883	149570184	10	0.0001006	cg09469432	149570128	ATP6V0E2	2.08599134412145	0.788120900304609	0.00812595456067404
CLOvsCPO	7	149569883	149570184	10	0.0001006	cg24227081	149570163	ATP6V0E2	1.75329387670694	0.770279746296734	0.0228353531073179
CLOvsCPO	7	149569883	149570184	10	0.0001006	cg24845380	149570183	ATP6V0E2	2.01854129838954	1.18693304696937	0.0890113234767001
CLOvsCPO	10	93334974	93335141	3	0.0002186	cg23697796	93334974	LOC100188947	2.26434568041116	0.709325915338049	0.00141169071216805
CLOvsCPO	10	93334974	93335141	3	0.0002186	cg19192065	93335091	LOC100188947	3.07147964592823	0.884464178777055	0.000515249012846803
CLOvsCPO	10	93334974	93335141	3	0.0002186	cg00526835	93335140	LOC100188947	2.27001238777004	0.70550253860392	0.00129275992101391
CLOvsCPO	12	114232702	114232906	3	0.00124	cg11070030	114232702	NA	-2.77858919415246	0.83062008415984	0.000822236528460889
CLOvsCPO	12	114232702	114232906	3	0.00124	cg23469448	114232746	NA	-2.82608237659538	0.866852438801916	0.00111347237959673
CLOvsCPO	12	114232702	114232906	3	0.00124	cg19698976	114232905	NA	-1.47175273059192	0.553641926497427	0.00785332560771976
CLOvsCPO	12	133370351	133370463	2	0.001151	cg11219873	133370351	GOLGA3	-4.92749599651035	1.44151617121872	0.0006301983112627
CLOvsCPO	12	133370351	133370463	2	0.001151	cg10016972	133370462	GOLGA3	-5.96978846475414	1.4640575434764	4.55099875053939e-05
CLOvsCPO	17	80541737	80542007	3	0.01183	cg20173014	80541737	FOXK2	1.20169450044937	0.438897007573008	0.00618164340545576
CLOvsCPO	17	80541737	80542007	3	0.01183	cg21093005	80541915	FOXK2	1.37293379713183	0.512912955769714	0.00743426586636652
CLOvsCPO	17	80541737	80542007	3	0.01183	cg26986438	80542006	FOXK2	2.10256390748809	0.710179112079725	0.00307029719340239
CLOvsCPO	20	3065343	3065583	7	0.001006	cg25551168	3065343	AVP	3.49591693436431	1.38850561499618	0.0118105447354789
CLOvsCPO	20	3065343	3065583	7	0.001006	cg16536918	3065403	AVP	4.20630628385733	1.1733661491595	0.000337310931874895
CLOvsCPO	20	3065343	3065583	7	0.001006	cg24257309	3065423	AVP	3.26575929636756	1.36321983555218	0.0165921959025683
CLOvsCPO	20	3065343	3065583	7	0.001006	cg05136169	3065473	AVP	1.40206967824526	1.30035069358181	0.280933683168179
CLOvsCPO	20	3065343	3065583	7	0.001006	cg02187522	3065488	AVP	2.65782070944363	1.53533842853952	0.0834343536416202
CLOvsCPO	20	3065343	3065583	7	0.001006	cg04632887	3065559	AVP	1.93817050327736	0.792974377858019	0.0145182628501519
CLOvsCPO	20	3065343	3065583	7	0.001006	cg23169111	3065582	AVP	3.40031257250279	1.54470255321726	0.0277166779439149
CLOvsCPO	20	32856846	32857152	4	0.001584	cg16440058	32856846	ASIP	1.61442392056423	0.499552045087771	0.00123037577824904
CLOvsCPO	20	32856846	32857152	4	0.001584	cg05267394	32856898	ASIP	1.39609033830012	0.444084496777786	0.0016679825476695
CLOvsCPO	20	32856846	32857152	4	0.001584	cg16655240	32857072	ASIP	1.14252416579415	0.474538228288599	0.016055361168086
CLOvsCPO	20	32856846	32857152	4	0.001584	cg09775533	32857151	NA	0.651594598977988	0.323774779488551	0.0441679542619023
