# Supplementary material for: A comparison of DNA methylation in newborn blood samples from infants with and without orofacial clefts
Source: Clin Epigenetics. 2019 Mar 4;11:40. doi: 10.1186/s13148-019-0638-9 (PMC6399917; doi:10.1186/s13148-019-0638-9)
Supplement: Supplementary file 2 — Table S1. CpG probes with association P value less than 10−5 in any one of the cleft subtype analysis. Unconditional logistic regression model was used to test for association between DNA methylation M value and cleft status (shared controls vs. each cleft type). Covariables adjusted in each test are control surrogate variables, plate, gender, calendar year of baby’s birth, gestational age, and blood cell subtype composition. Table S2. Sensitivity analysis results by further adjusting for mother’s smoking status, BMI, drinking, folate intake and gestational age. Shown are CpG probes with association P value less than 10−5 in any one of the cleft subtype analysis. Unconditional logistic regression model was used to test for association between DNA methylation M value and cleft status (shared controls vs. each cleft type). Total covariables adjusted in each test are control surrogate variables, plate, gender, calendar year of baby’s birth, gestational age, blood cell subtype composition, smoking, BMI, drinking, folate intake and gestational age. Table S3. CpGs reported to be associated with cleft using Mendelian randomization analysis by Howe et al. 2018. Shown are the analysis results in NCL dataset: mean methylation level in control groups, all cleft case combined group(case), and case subgroups; case-control logistic regression estimated coefficient and P values for the combined case group and case subgroups. Table S4. Methylation means and association P values (controls compared to combined cleft cases) in Alvizi et al. (Scientific Reports, 2016) study and NCL study. Shown are the overlapped CpGs between NCL study and 578 CpGs reported by Alvizi et al. Table S5. Candidate gene results. Shown are CpGs around literature reported cleft-associated genes with methylation association P value less than 0.01 in any one of the cleft subtype analysis. Table S6. Differentially methylated regions (DMR) with Sidak multiple testing corrected P value < 0.05. Table S7. CpGs and a [file 13148_2019_638_MOESM2_ESM.zip › Table_S4_Braz.NCL.xlsx]

## Sheet: Braz.NCL
CG	mean.Braz.case	mean.Braz.ctrl	P.Braz	mean.NCL.case	mean.NCL.ctrl	P.NCL
cg00040446	0.0841005	0.118858	2.18e-12	0.0207434	0.0189733	0.248355
cg00087005	0.0574984	0.047331	6.04e-08	0.0242004	0.0248404	0.471122
cg00185336	0.0588198	0.0398414	7.93e-10	0.00792416	0.00821428	0.431856
cg00297767	0.14073	0.188332	1.5e-10	0.0714794	0.0666394	0.464832
cg00319567	0.078773	0.109171	1.16e-10	0.0369195	0.0351198	0.282623
cg00345230	0.0837494	0.121743	1.13e-10	0.0395222	0.0378817	0.72999
cg00366471	0.0684777	0.0975845	8.62e-10	0.0275137	0.0262288	0.0599799
cg00405769	0.803753	0.878756	4.66e-09	0.916936	0.9155	0.949435
cg00498163	0.866086	0.824853	3.11e-08	0.961655	0.962041	0.37847
cg00611675	0.0714231	0.0976791	1.52e-09	0.0326464	0.030151	0.0755061
cg00645593	0.147945	0.177794	5.87e-08	0.0404568	0.0367852	0.466783
cg00774457	0.759288	0.709341	2.91e-08	0.876793	0.872536	0.873159
cg00787537	0.0546684	0.0732526	1.04e-08	0.0267045	0.0257379	0.945829
cg00811382	0.936194	0.925414	4.33e-08	0.977066	0.977264	0.430918
cg00959118	0.107691	0.158328	6.39e-13	0.0344094	0.0301455	0.0411161
cg01092528	0.0914573	0.0496272	1.22e-15	0.00964375	0.00999914	0.0198426
cg01101773	0.0393733	0.0330751	1.28e-09	0.0162406	0.0161285	0.527278
cg01123250	0.713746	0.808841	9.66e-08	0.826161	0.835014	0.689838
cg01176458	0.114075	0.165527	5.75e-12	0.0595723	0.0580871	0.599658
cg01213331	0.0457194	0.062341	1.41e-09	0.019408	0.0186163	0.675763
cg01334186	0.0890643	0.0609843	2.11e-12	0.017162	0.0164643	0.578961
cg01338834	0.184071	0.236625	4.63e-08	0.0926936	0.090655	0.630966
cg01356463	0.100825	0.0818158	5.01e-09	0.0539609	0.0530581	0.974886
cg01374398	0.156119	0.205139	1.86e-10	0.0831677	0.0793668	0.647501
cg01411982	0.0549127	0.0714659	5.16e-08	0.0267867	0.0261138	0.638142
cg01460276	0.0772533	0.10063	5.66e-09	0.0292197	0.0276926	0.0641169
cg01519350	0.0544649	0.0381528	1.18e-10	0.0070563	0.00722498	0.440407
cg01550055	0.131563	0.162507	8.48e-09	0.0597642	0.0556836	0.0521205
cg01614598	0.0534624	0.0821277	3.87e-13	0.0234841	0.0227173	0.54317
cg01684248	0.430343	0.480502	1.13e-08	0.314335	0.293565	0.00709253
cg01722584	0.718575	0.780164	2.36e-08	0.899957	0.902675	0.131468
cg01737507	0.26106	0.23359	9.63e-09	0.259091	0.246681	0.175272
cg01775802	0.459309	0.360067	1.36e-08	0.758344	0.762886	0.11798
cg01910272	0.0889683	0.125386	1.69e-09	0.045391	0.0424748	0.630536
cg01930417	0.0567461	0.0458253	2.41e-09	0.0181217	0.0183127	0.617213
cg01941274	0.068338	0.0962759	3.24e-10	0.0270173	0.0266759	0.86012
cg01969796	0.92059	0.897795	5.26e-09	0.962979	0.962109	0.317097
cg01976034	0.860285	0.829591	9.3e-08	0.905256	0.904436	0.54557
cg01988500	0.0667917	0.0946363	1.62e-08	0.0267319	0.0253484	0.135912
cg02038173	0.0734928	0.105785	1.31e-10	0.0360364	0.0355962	0.697637
cg02158565	0.847186	0.811752	5.73e-08	0.945581	0.945063	0.395573
cg02180424	0.694728	0.775423	4.49e-08	0.627369	0.627632	0.397131
cg02308712	0.624245	0.520904	2.63e-12	0.779855	0.77299	0.413708
cg02317763	0.037267	0.030603	9.4e-09	0.0144327	0.0146557	0.308162
cg02339752	0.181374	0.216141	2.05e-08	0.115449	0.110162	0.544898
cg02394512	0.0784381	0.0607004	2.98e-08	0.0453144	0.04594	0.124852
cg02467765	0.0947209	0.0734698	1.86e-09	0.0191533	0.0192653	0.333571
cg02511809	0.135312	0.178788	7.83e-11	0.0646642	0.0613026	0.352787
cg02548780	0.0725075	0.10173	2.94e-08	0.0327593	0.0299315	0.0885122
cg02551910	0.0688936	0.0952367	2.55e-10	0.0328091	0.0313923	0.627601
cg02559264	0.0914742	0.121672	3.56e-08	0.0377893	0.0356958	0.182289
cg02732134	0.54235	0.466021	1.39e-14	0.860295	0.860288	0.304486
cg02867857	0.838801	0.811981	1.45e-08	0.936479	0.936458	0.425683
cg02895995	0.0823954	0.0492456	6.09e-17	0.0114691	0.0116132	0.797827
cg02905964	0.198981	0.245578	1.25e-10	0.100234	0.0921787	0.0187754
cg02934500	0.0689915	0.08616	3.82e-08	0.0328408	0.0308217	0.019032
cg02996269	0.136068	0.180294	1.36e-11	0.0393077	0.035947	0.925955
cg03043160	0.0376215	0.0302479	1.16e-11	0.0360986	0.0364462	0.744407
cg03147627	0.0506675	0.0400491	5.36e-08	0.00789859	0.0079804	0.370173
cg03148428	0.161813	0.130495	1.21e-08	0.149601	0.142747	0.948222
cg03149093	0.0796918	0.11346	3.18e-12	0.0292517	0.0268382	0.0715087
cg03150409	0.604464	0.528822	1.02e-08	0.913212	0.907745	0.399846
cg03178691	0.881752	0.841806	9.39e-08	0.918809	0.916387	0.762541
cg03245111	0.501276	0.457995	1.28e-08	0.792576	0.792886	0.409869
cg03258011	0.0639289	0.0436038	4.05e-11	0.00908726	0.00926066	0.349135
cg03284310	0.172464	0.215272	4.25e-08	0.105038	0.100705	0.538889
cg03312572	0.125992	0.168483	3.88e-11	0.0675282	0.0625902	0.258619
cg03410231	0.0998839	0.124757	2.07e-08	0.0542492	0.0505832	0.0781501
cg03447967	0.141548	0.177553	2.57e-11	0.0602723	0.0589815	0.862762
cg03462975	0.16565	0.212604	3.51e-09	0.0749021	0.0696976	0.152127
cg03465513	0.123029	0.156297	6.03e-08	0.056544	0.0527802	0.621745
cg03486485	0.0448478	0.0611884	6.59e-08	0.023661	0.0236084	0.803816
cg03515980	0.0744424	0.107197	1.54e-10	0.023105	0.0219523	0.362776
cg03637614	0.0669127	0.0962503	7.73e-10	0.0288541	0.0282905	0.952028
cg03648631	0.127724	0.176271	2.13e-09	0.0542779	0.051477	0.728987
cg03758392	0.0357852	0.0264239	8.41e-09	0.00527782	0.0054081	0.590867
cg03766703	0.928593	0.915966	4.94e-11	0.950457	0.94867	0.369623
cg04152921	0.070367	0.0969968	1.76e-10	0.027653	0.0262972	0.223824
cg04193218	0.0578215	0.0831804	1.89e-11	0.029243	0.0282179	0.546942
cg04205664	0.341839	0.266613	7.68e-10	0.501722	0.504611	0.233799
cg04240971	0.684293	0.743512	5.08e-09	0.812899	0.815046	0.524557
cg04250181	0.843514	0.782103	8.29e-13	0.968726	0.969823	0.107298
cg04335562	0.178306	0.229885	1.68e-12	0.0898816	0.0828735	0.0862404
cg04358685	0.139127	0.179573	2.42e-08	0.0752914	0.0724673	0.43594
cg04364463	0.164371	0.208864	1.23e-08	0.108362	0.103494	0.479355
cg04371633	0.0447986	0.0325508	1.11e-10	0.00748326	0.00745455	0.830147
cg04414295	0.0755544	0.103637	2.7e-09	0.0201624	0.0183036	0.256623
cg04459753	0.0516423	0.0714486	4.31e-10	0.0244975	0.0229364	0.091064
cg04468334	0.828102	0.772723	5.68e-09	0.885256	0.880136	0.406516
cg04558166	0.181914	0.162473	5.28e-08	0.159243	0.153717	0.920599
cg04581293	0.760834	0.714172	3.43e-08	0.939532	0.940063	0.173727
cg04600792	0.90716	0.879547	6.8e-08	0.963364	0.963555	0.741224
cg04623165	0.726806	0.657087	5.68e-12	0.898524	0.899353	0.342221
cg04684553	0.0886738	0.0679682	3.11e-08	0.0592226	0.056755	0.499333
cg04699668	0.755424	0.69835	4.18e-08	0.878183	0.879155	0.865424
cg04721582	0.0540446	0.0734987	1.51e-10	0.0206181	0.0199223	0.266452
cg04871364	0.176832	0.235943	1.14e-08	0.084645	0.0800332	0.0678829
cg04925841	0.135883	0.174983	7.23e-09	0.0593882	0.0575044	0.674228
cg04930982	0.936495	0.912044	5.17e-09	0.984992	0.985537	0.225966
cg04948475	0.653192	0.736465	8.3e-08	0.840758	0.841275	0.618058
cg05003666	0.289536	0.238626	7.7e-08	0.26791	0.25924	0.656667
cg05052194	0.0840724	0.119399	1.42e-10	0.0485029	0.0466674	0.726032
cg05106659	0.916604	0.887789	1.41e-09	0.982214	0.98207	0.882254
cg05190577	0.0588693	0.0764302	3.34e-08	0.0154066	0.0151211	0.236127
cg05246190	0.124793	0.166518	1.32e-09	0.0670956	0.0627649	0.466527
cg05301818	0.114443	0.146172	4.53e-08	0.0520148	0.0505974	0.683578
cg05303728	0.080133	0.107983	1.02e-08	0.0365622	0.0359085	0.896648
cg05393509	0.132889	0.176001	6.39e-10	0.0751173	0.070043	0.430576
cg05426700	0.72231	0.655947	8.99e-08	0.758026	0.771005	0.342822
cg05478497	0.0513508	0.0707159	3.39e-09	0.0204376	0.0195039	0.0863601
cg05485520	0.0796688	0.0542962	2.54e-13	0.0110772	0.0109214	0.968158
cg05492810	0.187819	0.234604	2.74e-10	0.0941388	0.0876587	0.259751
cg05492964	0.116407	0.153101	2.8e-08	0.0481615	0.04571	0.64808
cg05494465	0.0824907	0.110534	8.65e-08	0.03399	0.0309462	0.0462407
cg05590156	0.839588	0.78371	9.95e-09	0.95852	0.958523	0.503792
cg05654404	0.102436	0.147407	3.11e-08	0.0520459	0.0506688	0.732567
cg05681148	0.115716	0.145768	1.67e-08	0.0594854	0.0564723	0.726929
cg05725489	0.682868	0.659197	7.76e-09	0.814081	0.815174	0.654908
cg05732725	0.847964	0.799689	7.2e-10	0.943466	0.946126	0.294711
cg05736393	0.127606	0.165328	1.84e-11	0.0810667	0.0774219	0.906448
cg05796321	0.0978902	0.137918	9.21e-10	0.0499412	0.0475554	0.970222
cg05975845	0.0444976	0.0580504	7.04e-08	0.0175912	0.0168537	0.891339
cg05977109	0.0512044	0.068849	6.54e-12	0.0209597	0.0206978	0.622823
cg06124224	0.0578961	0.0791936	5.12e-09	0.020832	0.0202223	0.188334
cg06194536	0.0734931	0.102222	1.96e-10	0.0300928	0.028296	0.114882
cg06391300	0.0856371	0.127534	3.01e-13	0.0390231	0.0372908	0.119296
cg06425136	0.73401	0.681508	8.6e-08	0.821392	0.826827	0.217055
cg06510410	0.15748	0.134147	9.26e-10	0.16122	0.155731	0.823559
cg06513149	0.240094	0.283014	1.36e-10	0.158218	0.149645	0.166153
cg06551493	0.21733	0.160741	3.59e-08	0.0709085	0.0718124	0.4966
cg06679760	0.0521946	0.0766437	5.06e-12	0.0211823	0.0209743	0.786933
cg06742800	0.0853894	0.125182	2.71e-11	0.035537	0.0334127	0.516496
cg06766273	0.0402765	0.0290424	9.21e-10	0.0055584	0.0055455	0.434966
cg06812693	0.168855	0.215802	9.61e-12	0.0928598	0.0886306	0.21125
cg06824641	0.0703993	0.0585321	5.48e-08	0.0450016	0.0439334	0.68568
cg06974483	0.0515438	0.0391158	9.43e-08	0.00744804	0.00741376	0.883907
cg06994813	0.0533275	0.0709861	1.93e-10	0.0156353	0.0147495	0.114998
cg07022953	0.935212	0.924123	3.66e-09	0.955113	0.956165	0.141365
cg07047601	0.149324	0.194662	6.67e-08	0.111748	0.104396	0.476265
cg07113562	0.0803385	0.105129	1.79e-08	0.0356953	0.0350429	0.661817
cg07161888	0.0871896	0.125804	4.82e-12	0.0291044	0.0273998	0.754143
cg07283595	0.127167	0.178153	8.29e-13	0.0598593	0.0570143	0.63557
cg07284286	0.141332	0.18173	1.88e-08	0.0720878	0.0698921	0.55499
cg07291923	0.109822	0.145031	1.04e-09	0.059613	0.0543562	0.00142642
cg07326438	0.0346598	0.0290555	4.43e-09	0.0132273	0.0128473	0.293745
cg07449447	0.800602	0.759801	1.89e-12	0.911107	0.91092	0.653831
cg07450219	0.230251	0.183209	1.48e-10	0.20777	0.197542	0.226955
cg07482222	0.938371	0.92857	1.49e-08	0.94655	0.944715	0.828862
cg07647108	0.0736157	0.0569573	4.44e-12	0.0507612	0.0509485	0.39065
cg07700962	0.0451558	0.0581142	1.7e-08	0.018752	0.0178243	0.492044
cg07757959	0.0595699	0.0818682	1.48e-09	0.0392115	0.0375342	0.310713
cg07791468	0.553753	0.6508	6.51e-09	0.696205	0.692637	0.331329
cg07796520	0.0312607	0.0268477	4.07e-09	0.00989469	0.0100289	0.775162
cg07830086	0.0778129	0.104167	5.18e-09	0.0298727	0.0285458	0.992189
cg07899451	0.0740989	0.0586754	1.84e-10	0.0426648	0.0440674	0.911674
cg07919028	0.810071	0.787774	6.19e-08	0.907067	0.90941	0.303428
cg07949612	0.0894954	0.123538	1.42e-08	0.0290717	0.0270407	0.679155
cg08005411	0.0554784	0.0774267	6.72e-10	0.030184	0.0289618	0.382
cg08031094	0.0757027	0.108912	1.37e-09	0.0297588	0.0287594	0.890111
cg08040170	0.0514227	0.0715915	3.07e-08	0.0199159	0.0190616	0.778508
cg08052428	0.0860292	0.0516642	1.1e-13	0.0116321	0.0116051	0.442335
cg08092446	0.0633733	0.088485	9.56e-11	0.0216535	0.0198948	0.0325502
cg08125401	0.132086	0.178561	6.65e-10	0.0767773	0.0708012	0.117176
cg08173533	0.854941	0.821942	3.04e-08	0.949347	0.94893	0.827618
cg08204369	0.0942632	0.0705956	1.38e-10	0.0153788	0.0154422	0.267243
cg08257600	0.814683	0.767104	2.91e-10	0.931579	0.931478	0.866915
cg08258788	0.0697674	0.100015	9.14e-13	0.0260666	0.0252259	0.448654
cg08269986	0.0496498	0.0679278	5.44e-10	0.0255193	0.0248363	0.762276
cg08344081	0.0549487	0.0457999	7.5e-08	0.029575	0.029246	0.883925
cg08409451	0.189261	0.235163	8.33e-10	0.145823	0.138761	0.188413
cg08440556	0.100212	0.126597	4.2e-08	0.0311456	0.0278815	0.197259
cg08452348	0.867007	0.82801	3.62e-08	0.930806	0.927384	0.555611
cg08466051	0.154704	0.118906	7.75e-08	0.142658	0.13698	0.363826
cg08516222	0.0969471	0.125188	2.86e-08	0.0327266	0.0315427	0.721102
cg08557876	0.0651572	0.0537636	7.75e-08	0.0481195	0.0464212	0.140322
cg08642237	0.0755328	0.116504	3.58e-10	0.026166	0.0253958	0.865197
cg08722104	0.0370321	0.026268	5.3e-09	0.00472625	0.00475412	0.667745
cg08723977	0.742665	0.681449	3e-09	0.880103	0.878917	0.517983
cg08795320	0.468391	0.414895	3.37e-08	0.355679	0.345012	0.99864
cg08843001	0.0683617	0.093928	1.05e-09	0.0287892	0.0282155	0.880111
cg08905496	0.0744443	0.0473583	1.84e-10	0.0077375	0.00800757	0.191787
cg08924777	0.0585395	0.0809991	4.48e-09	0.0219868	0.02106	0.406748
cg08935299	0.063545	0.0806048	2.71e-08	0.0282427	0.0281232	0.517039
cg08948898	0.0953754	0.0792489	2.9e-08	0.0673596	0.0651268	0.401884
cg08995662	0.168418	0.122945	1.56e-08	0.171256	0.163631	0.974635
cg09012784	0.486925	0.437806	1.03e-08	0.511695	0.503841	0.950088
cg09015484	0.0509363	0.0384706	3.56e-08	0.00850059	0.00834992	0.409858
cg09047471	0.0622853	0.0902815	1.46e-11	0.0234189	0.0224284	0.273992
cg09098825	0.062359	0.0857531	9e-10	0.0214405	0.0198742	0.0485103
cg09112371	0.0876912	0.111533	8.65e-08	0.0439314	0.0431261	0.888359
cg09302904	0.118454	0.156217	1.93e-10	0.0692997	0.0663309	0.992332
cg09314708	0.0805412	0.0562932	4.63e-08	0.00949591	0.0100223	0.00569307
cg09319020	0.510573	0.629011	2.05e-09	0.759593	0.74952	0.0856072
cg09337544	0.120999	0.165743	1.19e-09	0.0777504	0.0744083	0.863729
cg09372808	0.807655	0.738421	2.48e-09	0.893501	0.893438	0.828365
cg09379601	0.0681816	0.0392479	4.48e-17	0.00681612	0.00673775	0.230649
cg09403165	0.0672025	0.0934444	5.21e-13	0.0224849	0.0215586	0.694899
cg09460490	0.441499	0.510518	8.52e-08	0.53548	0.523544	0.0197322
cg09477292	0.168681	0.21216	3.36e-09	0.100809	0.0942743	0.106544
cg09556825	0.0446998	0.0661438	4.68e-12	0.0203407	0.0200776	0.957091
cg09562174	0.17681	0.213593	2.64e-08	0.0919291	0.08371	0.0705265
cg09656541	0.401558	0.327184	3.57e-08	0.550306	0.547963	0.250318
cg09705531	0.713145	0.685824	3.89e-09	0.820013	0.821189	0.266553
cg09717979	0.0939799	0.137258	5.08e-12	0.0463306	0.0437532	0.0977665
cg09757127	0.898514	0.870179	1.85e-08	0.946909	0.945241	0.258979
cg09766628	0.0894085	0.127382	1.67e-10	0.0417038	0.0391998	0.558665
cg09890653	0.114752	0.148246	6.23e-09	0.0666955	0.0651302	0.4467
cg09897639	0.0758042	0.100091	3.75e-08	0.0295685	0.0281171	0.973388
cg09975850	0.13228	0.168085	6.68e-09	0.0534069	0.0516993	0.902831
cg10059171	0.0466582	0.0627556	5.64e-09	0.0156592	0.0149299	0.582045
cg10227327	0.100988	0.130321	7.63e-11	0.0494473	0.0483117	0.431448
cg10300729	0.597322	0.677416	8.41e-08	0.752059	0.754405	0.846151
cg10335230	0.720273	0.684528	3.92e-08	0.860757	0.86207	0.100978
cg10459717	0.0696443	0.0952173	1.97e-10	0.0259379	0.0247241	0.632091
cg10466987	0.154	0.202667	7.17e-09	0.0921906	0.0876903	0.539962
cg10505247	0.0493134	0.0692634	5e-11	0.0218458	0.0215317	0.628314
cg10515414	0.0782097	0.112951	1.48e-09	0.0393006	0.0382552	0.389145
cg10548355	0.892425	0.868657	6.43e-08	0.952988	0.954009	0.079445
cg10570662	0.090008	0.114705	4.03e-08	0.0573845	0.0558238	0.878277
cg10581632	0.100409	0.146836	9.04e-12	0.0466952	0.0424697	0.0834093
cg10592245	0.046224	0.0371554	6.15e-08	0.0174011	0.0171821	0.0768969
cg10625758	0.076138	0.10403	3.16e-11	0.0323885	0.0313948	0.610241
cg10633147	0.0679196	0.0562499	1.24e-08	0.0287418	0.0296117	0.0358098
cg10633981	0.723241	0.595227	1.85e-16	0.957971	0.957686	0.534057
cg10850054	0.0366384	0.0303699	3.69e-08	0.0168173	0.0176866	0.0351803
cg10880177	0.938644	0.926774	1.03e-08	0.965102	0.966496	0.164625
cg10905877	0.251878	0.212378	8.51e-09	0.197009	0.194488	0.753968
cg10909163	0.0554957	0.0773445	7.3e-08	0.0141179	0.01322	0.678024
cg10921517	0.636373	0.612572	9.1e-08	0.749393	0.750338	0.484481
cg10981770	0.550163	0.497896	3.79e-08	0.76526	0.76226	0.648993
cg10983056	0.0794344	0.101013	5.68e-12	0.0409693	0.0402097	0.57906
cg10988041	0.169181	0.216249	1.07e-08	0.0924136	0.0860051	0.193921
cg11064073	0.0592812	0.0389229	2.11e-12	0.00820423	0.00832332	0.17584
cg11079354	0.0705116	0.0470956	1.03e-10	0.00949057	0.00956744	0.847962
cg11227075	0.178922	0.224722	8.23e-09	0.0874735	0.0813718	0.682924
cg11553596	0.891398	0.869327	1.17e-10	0.940626	0.940015	0.682734
cg11564483	0.0905924	0.120164	2.2e-08	0.0404828	0.0368542	0.0625253
cg11651961	0.0905392	0.121179	9.62e-13	0.039801	0.0375291	0.0970303
cg11688874	0.0523342	0.0326511	4.07e-13	0.00629354	0.00644714	0.238134
cg11706469	0.245091	0.289956	6.4e-08	0.158806	0.154032	0.574057
cg11725182	0.679249	0.739484	8.51e-08	0.802795	0.804279	0.338325
cg11733294	0.10602	0.142996	4.26e-09	0.0610995	0.0575676	0.308986
cg11788103	0.0837165	0.113387	4.99e-08	0.0382343	0.0348658	0.0479187
cg11806528	0.174579	0.142479	4.58e-08	0.147071	0.140573	0.951998
cg11815914	0.042831	0.036191	3.02e-08	0.0151902	0.0154435	0.791474
cg11888381	0.167219	0.214361	3.52e-10	0.134179	0.125698	0.0287223
cg11932640	0.0611958	0.0837745	1.88e-09	0.0200151	0.0189881	0.0608701
cg12027761	0.100813	0.138516	2.08e-13	0.0532534	0.0506885	0.970802
cg12046629	0.0493976	0.0630141	3.78e-08	0.0238223	0.0225691	0.0267649
cg12098645	0.0620918	0.0876471	2.04e-09	0.026921	0.0262775	0.669057
cg12162201	0.022168	0.0189166	2.54e-08	0.00720644	0.00729076	0.998667
cg12223960	0.724906	0.689114	6.19e-08	0.824042	0.830491	0.010885
cg12241367	0.141748	0.19268	2.37e-10	0.0911684	0.0843459	0.252586
cg12250883	0.217753	0.184962	6.14e-09	0.190109	0.181373	0.711308
cg12260146	0.231048	0.276655	2.99e-12	0.132102	0.12639	0.187156
cg12444684	0.0731601	0.10248	2.35e-10	0.0329802	0.0307759	0.256343
cg12457721	0.715752	0.684706	4.97e-08	0.838793	0.839796	0.850885
cg12619612	0.94544	0.929696	1.26e-08	0.988037	0.988219	0.65077
cg12627537	0.151626	0.121121	1.38e-08	0.0870281	0.0802083	0.783432
cg12666107	0.122674	0.10519	8.93e-08	0.0764395	0.0788687	0.507769
cg12832228	0.078587	0.104575	2.58e-08	0.0367693	0.0357761	0.428646
cg12878213	0.0411961	0.0529768	2.8e-08	0.0195807	0.019045	0.405216
cg12922032	0.102684	0.144803	7.75e-12	0.0715367	0.0703105	0.616204
cg12929040	0.0852204	0.117481	7.96e-10	0.0373221	0.0362071	0.907228
cg12950166	0.0913133	0.121217	3.3e-08	0.0345681	0.0330346	0.997471
cg12963096	0.0678431	0.092856	1.17e-10	0.0276809	0.0274714	0.321723
cg12989020	0.0708833	0.057722	7.5e-09	0.0245407	0.0247257	0.42267
cg13088939	0.0395713	0.0552736	4.98e-09	0.0214335	0.0202445	0.00336237
cg13093793	0.250391	0.294303	4.66e-09	0.156079	0.147509	0.574289
cg13241473	0.0351263	0.0259666	1.77e-08	0.0051042	0.00534136	0.128667
cg13286318	0.135437	0.180695	9.62e-13	0.0606665	0.0569519	0.672299
cg13325330	0.0559147	0.0773616	2.51e-08	0.0208395	0.0194485	0.0436175
cg13326048	0.0616641	0.0430814	5.92e-08	0.00840458	0.00847826	0.928836
cg13501090	0.19204	0.234193	9.52e-12	0.0738806	0.069524	0.615921
cg13501181	0.0489294	0.0643001	2.68e-08	0.0158291	0.0157251	0.337028
cg13512204	0.245736	0.28755	1.61e-11	0.14533	0.137833	0.308466
cg13531588	0.0526171	0.0728525	2.07e-11	0.0195028	0.0185383	0.136287
cg13554667	0.105884	0.0840291	3.89e-08	0.081269	0.0805788	0.138933
cg13565624	0.247276	0.179697	1.9e-08	0.215601	0.210043	0.935977
cg13602813	0.119675	0.152185	9.88e-08	0.0807723	0.0774309	0.289856
cg13645767	0.0719207	0.0947703	1.32e-10	0.0325525	0.0316589	0.687602
cg13758310	0.880113	0.844808	6.47e-08	0.934938	0.933195	0.697357
cg13777502	0.0949076	0.13225	1.32e-10	0.0321377	0.0294007	0.82282
cg13787029	0.0961519	0.140465	2.95e-12	0.0534588	0.0524577	0.941287
cg13810766	0.386653	0.328808	2.83e-11	0.612443	0.611627	0.154041
cg13817083	0.897473	0.87739	6.16e-08	0.925856	0.926419	0.558781
cg13938963	0.104059	0.139004	1.76e-10	0.0404868	0.0368445	0.0324406
cg13960352	0.108137	0.137186	1.12e-08	0.0544658	0.0512204	0.860059
cg13977374	0.0760713	0.0995442	9.88e-08	0.02211	0.0211364	0.806312
cg13997788	0.856915	0.817954	1.27e-08	0.865482	0.865295	0.823576
cg14087168	0.112526	0.152112	2.95e-09	0.0451746	0.0437466	0.777184
cg14183907	0.0589148	0.0836764	4.88e-10	0.0251429	0.0242711	0.595826
cg14212738	0.059603	0.0877088	8.56e-09	0.0271619	0.0272943	0.232536
cg14291009	0.0496605	0.0743422	1.87e-08	0.0171964	0.0169347	0.221486
cg14312959	0.0614754	0.0480423	4.7e-08	0.023745	0.0235449	0.799137
cg14347670	0.04783	0.0331644	2.45e-08	0.00683201	0.00702582	0.16325
cg14397416	0.844973	0.801731	8.9e-09	0.916486	0.916925	0.324091
cg14497545	0.490509	0.392435	4.56e-15	0.756908	0.748754	0.458457
cg14530304	0.107452	0.140783	6.35e-11	0.0513755	0.049834	0.752627
cg14728310	0.0863024	0.113567	6.55e-08	0.037408	0.0357431	0.39221
cg14733031	0.506121	0.394844	1.34e-08	0.663904	0.667415	0.72897
cg14770570	0.0552238	0.0809667	1.09e-09	0.0258344	0.0253515	0.555084
cg14837635	0.950393	0.936225	2.22e-09	0.972696	0.972349	0.863881
cg14848555	0.11028	0.094612	1.69e-09	0.0724175	0.0757859	0.00530607
cg14905632	0.0782833	0.108232	4.42e-09	0.0331067	0.0311367	0.485457
cg14911132	0.077747	0.106626	3.63e-12	0.0342683	0.0332881	0.258472
cg14932796	0.0366936	0.0282912	7.86e-08	0.00584349	0.00602379	0.701181
cg14935078	0.0802106	0.108901	5.99e-09	0.0356972	0.0358018	0.658548
cg14957430	0.0837199	0.112267	8.6e-09	0.0446395	0.0431551	0.187416
cg15044954	0.0538255	0.0408473	9.34e-08	0.0106541	0.0107965	0.144098
cg15100630	0.110826	0.141736	3.29e-09	0.0498504	0.0474825	0.900601
cg15103181	0.165488	0.210663	1.38e-10	0.0868457	0.0800323	0.708373
cg15153914	0.0454375	0.0371415	1.52e-08	0.0163685	0.01649	0.308333
cg15192143	0.275095	0.222829	1.11e-08	0.187738	0.183117	0.108932
cg15242061	0.149662	0.19362	2.35e-10	0.0656898	0.0622243	0.351797
cg15248989	0.186253	0.23723	4.35e-13	0.106847	0.100381	0.207211
cg15260268	0.0946248	0.131645	2.79e-08	0.0492001	0.0457353	0.12573
cg15321108	0.109302	0.0856481	3.24e-09	0.075438	0.0747317	0.283353
cg15352431	0.0906821	0.120998	2.45e-08	0.0380854	0.0368147	0.655451
cg15421363	0.0885941	0.115594	1.77e-08	0.0310301	0.0287914	0.319058
cg15558129	0.117981	0.161929	1.19e-12	0.0540751	0.0524598	0.992443
cg15656470	0.695789	0.753114	4.49e-10	0.886532	0.883736	0.124635
cg15684724	0.0530032	0.0706843	4.75e-08	0.0156308	0.0149583	0.255607
cg15739717	0.0474963	0.0403719	1.31e-08	0.018872	0.0190321	0.582878
cg15799226	0.104442	0.135043	8.58e-09	0.0450743	0.0434259	0.707398
cg15859278	0.917836	0.897808	2.1e-08	0.975423	0.975694	0.774665
cg15869463	0.115495	0.158728	4.38e-10	0.052141	0.0465445	0.161531
cg15879179	0.0596068	0.0474526	4.83e-09	0.0249301	0.0254508	0.016086
cg15889012	0.116195	0.150506	1.33e-08	0.0477673	0.0462662	0.673214
cg15897635	0.512699	0.40906	1.82e-14	0.777148	0.78733	0.0620583
cg16079347	0.149009	0.124551	5.33e-09	0.0407956	0.0392066	0.677934
cg16101278	0.377225	0.295446	7.21e-12	0.523125	0.527599	0.0996909
cg16141325	0.0545761	0.0768285	7.63e-11	0.0183953	0.0174619	0.608949
cg16154073	0.0764253	0.113748	4.39e-10	0.0400187	0.0377398	0.338857
cg16163697	0.0513097	0.0410822	1.4e-08	0.0286542	0.028569	0.50507
cg16261730	0.0557386	0.0764889	4.28e-11	0.0226992	0.0223198	0.585211
cg16361301	0.0482482	0.0701086	5.13e-08	0.0206927	0.0202193	0.576212
cg16404530	0.188422	0.237842	6.62e-11	0.124008	0.116567	0.0189658
cg16422343	0.78584	0.720071	1.41e-09	0.619555	0.607441	0.795315
cg16435539	0.0547755	0.0438332	5.55e-08	0.0267219	0.0270872	0.826075
cg16449659	0.0703844	0.0971761	4.63e-08	0.0436566	0.0432024	0.520772
cg16574871	0.235948	0.271416	3.42e-08	0.117595	0.111577	0.632345
cg16593921	0.092716	0.125171	1.27e-10	0.0395423	0.0380204	0.544709
cg16656864	0.0847115	0.120871	7.93e-10	0.0392696	0.0385064	0.709873
cg16758970	0.108595	0.141751	7.93e-10	0.0595729	0.058292	0.893196
cg16822387	0.127928	0.167167	3.47e-08	0.0472734	0.0441329	0.268324
cg16864700	0.110137	0.149203	1.18e-10	0.0361917	0.0340833	0.878944
cg16944159	0.0423708	0.0316289	5.66e-09	0.00687493	0.00702586	0.710643
cg16963286	0.0756195	0.0597105	5.3e-08	0.0409574	0.0388889	0.162851
cg17015704	0.135781	0.184272	4.4e-09	0.0681372	0.0660481	0.681776
cg17024643	0.126772	0.168388	9.83e-12	0.0502565	0.0457309	0.0528958
cg17035366	0.100281	0.130865	3.5e-10	0.0507582	0.0486541	0.807492
cg17059624	0.0464987	0.0330895	3.99e-10	0.00640221	0.00630711	0.767113
cg17144760	0.0676259	0.101243	1.88e-12	0.0319668	0.031156	0.590083
cg17150246	0.0564368	0.043205	5.89e-09	0.00937911	0.00934716	0.433142
cg17157516	0.0341654	0.0263729	4.83e-08	0.00486202	0.00489865	0.670711
cg17246714	0.0767013	0.103494	3.6e-08	0.032248	0.0308846	0.143586
cg17502989	0.141547	0.0998285	3e-09	0.0908545	0.0887035	0.680466
cg17554502	0.0354831	0.0473932	3.76e-09	0.0154707	0.0156176	0.102606
cg17595353	0.108185	0.142069	2.34e-14	0.0436874	0.0412876	0.498792
cg17665931	0.059957	0.0791109	8.61e-08	0.0269164	0.0268388	0.638542
cg17720267	0.0504687	0.0748211	1.69e-08	0.0254448	0.0249243	0.66103
cg17772342	0.121735	0.15658	3.24e-09	0.0572102	0.0545038	0.535597
cg17809276	0.055438	0.0709478	5.02e-09	0.0305266	0.0294983	0.48246
cg17861791	0.0989932	0.135219	2.75e-09	0.0328721	0.0299176	0.356822
cg17951138	0.114516	0.159171	8.65e-10	0.0552607	0.0540259	0.261824
cg18011078	0.825617	0.766573	1.46e-09	0.85139	0.843837	0.951218
cg18080401	0.0571523	0.0815152	2.06e-08	0.0211027	0.0201686	0.573025
cg18082638	0.116047	0.163334	3.84e-15	0.057895	0.0557609	0.435285
cg18122310	0.0396285	0.0504932	4.97e-08	0.0125327	0.0121004	0.587729
cg18159740	0.0866249	0.120121	2.36e-09	0.038956	0.0361109	0.0614622
cg18169128	0.0508429	0.0682103	7.73e-10	0.0400462	0.0380616	0.326988
cg18187726	0.086209	0.115109	4.35e-08	0.0442191	0.0427781	0.260022
cg18219180	0.87187	0.825419	7.02e-12	0.964781	0.963123	0.239902
cg18266479	0.131091	0.181537	1.24e-09	0.0777714	0.0751151	0.953118
cg18382893	0.0578354	0.0747841	7.23e-09	0.025446	0.0248882	0.4974
cg18404039	0.0527512	0.0745513	7.49e-10	0.0180231	0.0173025	0.5675
cg18441082	0.104253	0.147014	2.52e-09	0.0394484	0.0356786	0.0968583
cg18481683	0.107241	0.137932	4.95e-10	0.0596834	0.0561512	0.30795
cg18500431	0.106013	0.0722586	2.95e-09	0.0152243	0.0155572	0.578078
cg18538297	0.268139	0.241854	7.23e-10	0.269233	0.258609	0.631584
cg18615184	0.0485698	0.0684522	1.86e-10	0.0201128	0.0192813	0.373018
cg18635645	0.048331	0.0310237	1.65e-09	0.00672231	0.00688978	0.400741
cg18782651	0.638766	0.7298	1.37e-08	0.796372	0.7959	0.86742
cg18802567	0.105047	0.145371	4.35e-11	0.0513204	0.0485608	0.201703
cg18827097	0.0538293	0.0358383	2.28e-09	0.00668563	0.00677927	0.884867
cg18877862	0.27971	0.240245	8.96e-10	0.2624	0.253587	0.485505
cg18987274	0.0524366	0.0786636	2.99e-12	0.0205068	0.0191951	0.0105313
cg19171792	0.678606	0.737458	1.14e-08	0.772206	0.769355	0.759139
cg19226203	0.924002	0.903928	1.14e-08	0.957386	0.956424	0.515321
cg19344263	0.0407228	0.0537526	3.69e-08	0.0152251	0.0154995	0.0712234
cg19387006	0.0271308	0.0234004	2.04e-09	0.00869093	0.00864051	0.822648
cg19484645	0.88341	0.859416	2.49e-08	0.901493	0.8992	0.731894
cg19534005	0.913992	0.898697	1.38e-08	0.959743	0.960207	0.61534
cg19571046	0.051021	0.0737834	7.38e-12	0.0222454	0.0218307	0.692895
cg19608455	0.0232222	0.0202399	8.53e-08	0.00725945	0.00724007	0.561981
cg19613905	0.0780836	0.0540814	3.5e-10	0.0111553	0.0112446	0.88543
cg19752602	0.624773	0.72705	3.51e-08	0.788248	0.779927	0.812461
cg19819285	0.0400292	0.0321753	1.38e-08	0.012097	0.0123251	0.264635
cg19824334	0.0544299	0.0757831	9.98e-08	0.018938	0.0175267	0.105233
cg19835839	0.045899	0.065184	1.43e-08	0.0162703	0.0161003	0.824503
cg19869610	0.154174	0.201954	9.41e-09	0.0773245	0.0716537	0.0837478
cg19890431	0.666272	0.630988	5.21e-11	0.821149	0.825425	0.0492868
cg19977691	0.925603	0.905895	7.42e-09	0.967445	0.967818	0.824229
cg20000718	0.0710306	0.0994231	1.05e-10	0.0263161	0.0258244	0.386073
cg20015168	0.0557028	0.0737457	2.27e-08	0.0226384	0.0217392	0.548259
cg20034209	0.0930419	0.128561	1.52e-11	0.0260315	0.0239327	0.491828
cg20089531	0.877605	0.843706	8.96e-10	0.885193	0.886797	0.881967
cg20179222	0.0368952	0.0489639	1.62e-08	0.0146817	0.0142803	0.99587
cg20237920	0.739848	0.812951	1.28e-09	0.827354	0.838786	0.00747679
cg20250396	0.0903233	0.113697	8.27e-09	0.0507943	0.048957	0.613517
cg20264566	0.0814065	0.106496	5.57e-08	0.0329032	0.0313911	0.105863
cg20318726	0.0694536	0.0946125	5.67e-09	0.0208532	0.0199419	0.625438
cg20494553	0.102811	0.142858	5.83e-11	0.0336688	0.0301992	0.0729987
cg20518154	0.0887214	0.120944	5.71e-08	0.042636	0.0399192	0.0474841
cg20547653	0.15518	0.183861	3.45e-08	0.0712407	0.0681462	0.533526
cg20604317	0.0981573	0.134065	1.89e-09	0.0428883	0.0403652	0.558042
cg20623868	0.139653	0.183238	2.43e-12	0.0657754	0.0620472	0.767823
cg20683799	0.0444561	0.0609008	6.29e-08	0.0154059	0.0150137	0.752728
cg20709868	0.0941529	0.134722	2.87e-12	0.0457207	0.0437227	0.825643
cg20730634	0.106368	0.137835	8.97e-09	0.0601005	0.0573473	0.107996
cg20884636	0.0755625	0.104435	2.43e-08	0.0274035	0.0260612	0.490525
cg20913106	0.0722633	0.0479674	2.95e-12	0.0152487	0.0156492	0.290121
cg20956633	0.074699	0.102585	7.69e-09	0.0329427	0.0324586	0.914782
cg20973743	0.124277	0.178745	1.76e-12	0.0716535	0.0675303	0.370617
cg21099776	0.0616404	0.0835387	3.56e-09	0.031353	0.0299781	0.176732
cg21144462	0.208138	0.253024	1.36e-10	0.118511	0.113789	0.4925
cg21153962	0.0585046	0.0776304	1.77e-08	0.0266437	0.0251063	0.223897
cg21171314	0.0609557	0.0460322	7.5e-09	0.0252158	0.025028	0.522559
cg21242584	0.137192	0.172777	1.12e-08	0.0535976	0.0478869	0.348947
cg21282054	0.072105	0.101666	6.73e-09	0.0373557	0.0359749	0.893583
cg21284370	0.142189	0.18991	1.78e-10	0.0701844	0.0681194	0.961093
cg21292957	0.0468814	0.0658409	1.34e-09	0.0172758	0.0168469	0.907022
cg21304062	0.061617	0.0810431	9.69e-08	0.021227	0.020436	0.641442
cg21304211	0.219425	0.273104	3.9e-12	0.106661	0.0999632	0.0680249
cg21397124	0.455778	0.390832	9.99e-12	0.652329	0.651715	0.141108
cg21423973	0.171821	0.222577	1.82e-14	0.0927653	0.0866744	0.12748
cg21515243	0.0779947	0.0536609	1.49e-09	0.0107531	0.0103609	0.923225
cg21625563	0.0693596	0.0943569	1.11e-09	0.025727	0.0243496	0.496649
cg21638374	0.112608	0.154455	1.48e-11	0.0413443	0.0380914	0.209183
cg21714212	0.0917738	0.122372	4.1e-08	0.0609257	0.0600509	0.716656
cg21761427	0.0524696	0.0676999	7.96e-08	0.0295155	0.0300359	0.476466
cg21776568	0.0755408	0.111152	1.97e-10	0.0336145	0.0321706	0.309995
cg21846305	0.133519	0.179367	7.15e-08	0.0506717	0.0459277	0.947567
cg21942256	0.0716758	0.104621	1.54e-11	0.0351277	0.0336702	0.958833
cg21950287	0.121904	0.164445	2.46e-08	0.0515953	0.0468323	0.138966
cg21980338	0.356608	0.310045	1.42e-08	0.279016	0.268503	0.237072
cg22062659	0.0579556	0.0776255	6.04e-09	0.0240654	0.0236972	0.764904
cg22270384	0.0561978	0.0807217	2.73e-09	0.0205223	0.0200121	0.976353
cg22325196	0.0523756	0.0746015	6.91e-13	0.0220032	0.0218741	0.823676
cg22433398	0.181394	0.224546	4.93e-09	0.0991217	0.0929583	0.359267
cg22435132	0.813278	0.765936	3.22e-08	0.88879	0.884353	0.915845
cg22471230	0.0479834	0.0651124	3.21e-08	0.0198607	0.0194362	0.235437
cg22488745	0.0770747	0.104663	2.87e-08	0.0413388	0.0396776	0.473389
cg22798468	0.640714	0.706275	1.16e-08	0.83225	0.830471	0.214776
cg22805909	0.0547661	0.0371767	2.45e-08	0.00757722	0.00738201	0.361276
cg22854549	0.0593418	0.0771213	8.48e-09	0.0222571	0.0219009	0.684247
cg22870994	0.525124	0.452036	1.38e-09	0.735535	0.733517	0.499624
cg23055081	0.108176	0.150259	7.76e-13	0.0633373	0.0574717	0.0278855
cg23164678	0.0944326	0.127293	1.5e-09	0.051065	0.0486645	0.101208
cg23176270	0.0477564	0.0667898	3.19e-09	0.0192123	0.0178612	0.0584733
cg23215275	0.913056	0.869915	1.82e-08	0.973169	0.973512	0.473479
cg23218665	0.0877001	0.119559	3.23e-08	0.038769	0.0375209	0.910861
cg23223044	0.146536	0.188343	8.92e-12	0.0878959	0.0843919	0.546914
cg23243902	0.107902	0.149872	3.06e-10	0.0484471	0.0464428	0.741211
cg23274247	0.0500047	0.0376726	9.79e-08	0.00886029	0.00868467	0.59296
cg23359048	0.0715066	0.104682	6.56e-11	0.0350431	0.0336257	0.709729
cg23378609	0.0552519	0.0464557	1.47e-08	0.0340755	0.0330886	0.49017
cg23453437	0.064918	0.0897653	3.11e-08	0.0292548	0.0286713	0.717586
cg23598419	0.0862682	0.107964	4.63e-08	0.0339052	0.0325056	0.46024
cg23606758	0.0624002	0.0884288	6.37e-10	0.0271317	0.0269348	0.41402
cg23616126	0.919516	0.903815	9.64e-08	0.952528	0.952088	0.997329
cg23642001	0.124476	0.177336	2.93e-13	0.0489875	0.045242	0.0661491
cg23705487	0.0518982	0.0439347	9.28e-09	0.025118	0.0252019	0.335397
cg23783653	0.0896562	0.117046	3.11e-08	0.0475294	0.0457949	0.447318
cg23797200	0.487559	0.404615	1.88e-12	0.772573	0.769008	0.942353
cg23850707	0.0575791	0.0446237	8.23e-08	0.0288421	0.0293369	0.0446495
cg23872756	0.040765	0.0348604	5.19e-08	0.0161664	0.0165131	0.474671
cg23886783	0.0464226	0.0644522	1.77e-09	0.0161855	0.0154859	0.13372
cg23922560	0.115994	0.160569	5.35e-11	0.0567608	0.0538251	0.482914
cg24009109	0.0418693	0.0306635	6.51e-08	0.0049576	0.00527972	0.0172131
cg24038058	0.0626366	0.0779281	2.87e-08	0.0257731	0.0250797	0.559145
cg24061580	0.119135	0.162011	2.1e-08	0.0675922	0.0643994	0.17136
cg24095222	0.711432	0.658309	1.18e-08	0.807684	0.812003	0.581758
cg24105280	0.0604676	0.0787907	7.45e-08	0.0262605	0.0248569	0.129996
cg24127861	0.0629508	0.0836092	1.89e-08	0.0248887	0.0236826	0.378828
cg24258125	0.150176	0.195066	1.99e-08	0.0857418	0.0823443	0.804964
cg24293614	0.147455	0.190007	1.3e-11	0.0867662	0.0823052	0.57886
cg24303698	0.0636424	0.0850693	2.24e-09	0.033854	0.032823	0.767995
cg24377330	0.0479602	0.0719432	4.1e-08	0.0179285	0.0176586	0.873334
cg24396566	0.110192	0.0896556	9.05e-08	0.0603529	0.0607702	0.595079
cg24413235	0.171395	0.220485	1.82e-08	0.0936643	0.0866975	0.331827
cg24430189	0.0650593	0.0468731	4.94e-08	0.00973046	0.0102399	0.00355018
cg24451422	0.0863114	0.0663826	5.1e-09	0.028544	0.0295787	0.239872
cg24485820	0.0600025	0.0872392	2.11e-12	0.0299098	0.028932	0.705899
cg24517252	0.117067	0.0933723	3.05e-08	0.0864142	0.0836114	0.796687
cg24657816	0.699981	0.672575	8.3e-08	0.83465	0.833678	0.876211
cg24806732	0.105204	0.143531	1.34e-10	0.0544509	0.0533924	0.874732
cg24824725	0.0327064	0.0282782	3.14e-08	0.0126572	0.0131839	0.00596966
cg24863706	0.0874888	0.108642	3.62e-08	0.0298587	0.0296602	0.183292
cg24883642	0.120484	0.1661	1.73e-08	0.0507139	0.0474067	0.897675
cg24902113	0.053214	0.0719143	1.06e-08	0.0274447	0.0261775	0.830553
cg24950336	0.0877084	0.116733	3.25e-08	0.0400171	0.0400945	0.347256
cg25009327	0.275702	0.204575	9.19e-14	0.456445	0.463543	0.216891
cg25053798	0.0344804	0.028901	2.27e-08	0.0166739	0.0172235	0.00523788
cg25135004	0.151912	0.11558	1.57e-08	0.110971	0.110343	0.820816
cg25142100	0.817123	0.861242	4.84e-08	0.922807	0.925497	0.0456979
cg25228510	0.130724	0.115078	9.44e-08	0.0926004	0.0873986	0.30496
cg25231972	0.176162	0.215715	3.5e-09	0.069818	0.0667014	0.943636
cg25355465	0.541089	0.623112	7.95e-08	0.717202	0.718641	0.338281
cg25376393	0.587787	0.639041	7.15e-09	0.793472	0.797708	0.928546
cg25428810	0.580152	0.646993	6.59e-08	0.717039	0.706066	0.0880958
cg25561913	0.0749621	0.101137	9.43e-10	0.0302883	0.02958	0.855716
cg25591664	0.143556	0.0991053	1.29e-10	0.0701232	0.0710215	0.35381
cg25613101	0.0525142	0.0745835	2.2e-10	0.0196821	0.0191084	0.298213
cg25614094	0.108411	0.0816903	8.98e-08	0.0477503	0.0460821	0.925589
cg25645657	0.0553565	0.084022	9.97e-13	0.0301798	0.0299268	0.184899
cg25683204	0.0681947	0.0926735	3.3e-11	0.0425055	0.040881	0.330316
cg25757017	0.0924235	0.13452	3.74e-12	0.0406626	0.0387994	0.805836
cg25828872	0.072195	0.0971376	1.87e-11	0.0424848	0.0412666	0.503023
cg25837350	0.179834	0.228017	4.35e-09	0.0966997	0.089435	0.305545
cg25837738	0.0734073	0.0982682	6.01e-09	0.0202792	0.0187433	0.965858
cg25856120	0.0643464	0.0828713	2.33e-09	0.0333074	0.0323654	0.261511
cg25857710	0.0692802	0.0966904	1.91e-09	0.0380031	0.0361233	0.179671
cg25876975	0.402473	0.357139	6.54e-09	0.366225	0.35473	0.436002
cg25921418	0.0689734	0.0880501	2.87e-09	0.0428588	0.0402929	0.0984117
cg26015973	0.152254	0.188044	2.29e-08	0.0729537	0.0689976	0.91243
cg26057840	0.856528	0.823453	3.56e-09	0.752048	0.745572	0.364881
cg26067897	0.0544071	0.0752485	9.44e-13	0.021187	0.0201844	0.245328
cg26105015	0.0532569	0.069693	2.68e-09	0.0233631	0.0227908	0.139057
cg26135012	0.0578697	0.0786085	7.29e-08	0.0277315	0.0262783	0.109921
cg26144629	0.169423	0.113836	5.78e-08	0.0516343	0.0507574	0.616446
cg26151079	0.085239	0.116487	3.56e-09	0.0521834	0.0486072	0.0577867
cg26156860	0.0348597	0.0297801	8.07e-08	0.0149564	0.0147758	0.369586
cg26164151	0.476192	0.421233	1.03e-09	0.465531	0.454854	0.299664
cg26168400	0.0347659	0.0290955	2.9e-09	0.0131067	0.0134539	0.150616
cg26180732	0.3985	0.36069	4.66e-09	0.451642	0.443038	0.0366648
cg26323130	0.0739134	0.0988524	1.59e-09	0.0338945	0.0325929	0.656804
cg26326615	0.0854889	0.119373	1.08e-12	0.0514468	0.0483198	0.0721352
cg26348180	0.244212	0.287706	9.37e-12	0.132549	0.125283	0.265
cg26420824	0.0886862	0.116828	8.78e-10	0.0506131	0.0449787	0.0132116
cg26434548	0.0807933	0.104952	6.35e-09	0.0236681	0.0217752	0.640388
cg26506725	0.0749208	0.105284	6.88e-10	0.0273601	0.0261071	0.87392
cg26576155	0.0577722	0.0821659	4.67e-09	0.0253396	0.0249218	0.522683
cg26600954	0.0948776	0.132999	6.14e-10	0.0312738	0.0303181	0.571807
cg26622699	0.833944	0.785388	4.6e-10	0.921079	0.925047	0.0526744
cg26639561	0.0484994	0.0659124	8.81e-10	0.0203969	0.0203991	0.0691209
cg26683639	0.130496	0.179266	4.2e-09	0.095779	0.0916003	0.252987
cg26770187	0.0771977	0.0554881	2.65e-08	0.0186658	0.0171425	0.0129956
cg26817334	0.0538095	0.0764325	1.03e-10	0.0272649	0.0269659	0.433366
cg26820911	0.0334718	0.0415592	9.6e-09	0.0161023	0.0154802	0.270338
cg26880762	0.085575	0.124986	1.36e-10	0.0392792	0.0376112	0.253638
cg26907082	0.173928	0.221371	4.12e-12	0.102522	0.0966864	0.530981
cg27128322	0.0477626	0.0383705	8.56e-10	0.0205304	0.021465	0.238444
cg27161463	0.101129	0.138375	9.52e-09	0.0403228	0.0369705	0.380531
cg27179111	0.183722	0.244272	3.24e-09	0.136322	0.130375	0.43888
cg27183454	0.862409	0.830571	7.7e-10	0.911794	0.91253	0.996064
cg27220681	0.120175	0.160825	4.44e-12	0.0520814	0.0486197	0.575503
cg27247697	0.0724981	0.0955736	7.23e-10	0.0266989	0.0253305	0.230185
cg27282530	0.0869066	0.11367	5.03e-09	0.0487119	0.0462773	0.13143
cg27379715	0.690141	0.623631	3.4e-10	0.901908	0.901296	0.530807
cg27404272	0.859703	0.799029	2.08e-13	0.967809	0.967404	0.343315
cg27473538	0.0893691	0.127026	1.12e-10	0.0347866	0.0330171	0.472275
cg27650678	0.0801912	0.109261	1.34e-08	0.0329449	0.0317337	0.209305
