# Supplementary material for: A comparison of DNA methylation in newborn blood samples from infants with and without orofacial clefts
Source: Clin Epigenetics. 2019 Mar 4;11:40. doi: 10.1186/s13148-019-0638-9 (PMC6399917; doi:10.1186/s13148-019-0638-9)
Supplement: Supplementary file 2 — Table S1. CpG probes with association P value less than 10−5 in any one of the cleft subtype analysis. Unconditional logistic regression model was used to test for association between DNA methylation M value and cleft status (shared controls vs. each cleft type). Covariables adjusted in each test are control surrogate variables, plate, gender, calendar year of baby’s birth, gestational age, and blood cell subtype composition. Table S2. Sensitivity analysis results by further adjusting for mother’s smoking status, BMI, drinking, folate intake and gestational age. Shown are CpG probes with association P value less than 10−5 in any one of the cleft subtype analysis. Unconditional logistic regression model was used to test for association between DNA methylation M value and cleft status (shared controls vs. each cleft type). Total covariables adjusted in each test are control surrogate variables, plate, gender, calendar year of baby’s birth, gestational age, blood cell subtype composition, smoking, BMI, drinking, folate intake and gestational age. Table S3. CpGs reported to be associated with cleft using Mendelian randomization analysis by Howe et al. 2018. Shown are the analysis results in NCL dataset: mean methylation level in control groups, all cleft case combined group(case), and case subgroups; case-control logistic regression estimated coefficient and P values for the combined case group and case subgroups. Table S4. Methylation means and association P values (controls compared to combined cleft cases) in Alvizi et al. (Scientific Reports, 2016) study and NCL study. Shown are the overlapped CpGs between NCL study and 578 CpGs reported by Alvizi et al. Table S5. Candidate gene results. Shown are CpGs around literature reported cleft-associated genes with methylation association P value less than 0.01 in any one of the cleft subtype analysis. Table S6. Differentially methylated regions (DMR) with Sidak multiple testing corrected P value < 0.05. Table S7. CpGs and a [file 13148_2019_638_MOESM2_ESM.zip › Table_S6_DMR_gene.csv]

Comparison	DMR	gene	nprobes	z_sidak_p
CLOvsCPO	1:162467180-162467442	UHMK1	5	0.0006768
CPOCLPvsCTRL	1:202130692-202130921	PTPN7	3	6.51E-05
CASEvsCTRL	1:228345324-228345379	GJC2	2	0.02128
CLOCLPvsCTRL	1:26233332-26233624	STMN1	9	0.02757
CASEvsCTRL	1:26233332-26233710	STMN1	11	1.07E-05
CPOCLPvsCTRL	1:26233332-26233710	STMN1	11	9.60E-09
CLPvsCTRL	1:26233332-26234016	STMN1	12	8.49E-06
CPOCLPvsCTRL	1:29587088-29587491	PTPRU	5	0.001792
CLPvsCPO	1:42384310-42384565	HIVEP3	5	0.0009734
CASEvsCTRL	1:45274048-45274100	BTBD19	2	0.02124
CPOCLPvsCTRL	1:45274048-45274100	BTBD19	2	0.03325
CLPvsCTRL	1:7887199-7887561	PER3	5	0.006888
CASEvsCTRL	1:86081701-86081895	intergenic	3	0.004983
CPOCLPvsCTRL	1:86081701-86081895	intergenic	3	0.002832
CLPvsCTRL	10:126330845-126331426	FAM53B	7	0.0006376
CLPvsCTRL	10:129797760-129797841	PTPRE	3	0.01274
CLOvsCPO	10:93334974-93335141	LOC100188947	3	0.0002186
CLPvsCPO	10:93334974-93335141	LOC100188947	3	0.003138
CPOCLPvsCTRL	10:99734912-99735203	CRTAC1	4	0.0008755
CLOvsCTRL	11:1036471-1036939	MUC6	8	6.05E-06
CLPvsCPO	11:123940566-123940680	intergenic	3	0.007341
CLPvsCTRL	11:2020279-2020561	H19	11	0.00305
CLPvsCTRL	11:27015519-27015992	FIBIN	7	0.005665
CLPvsCTRL	11:43290958-43291211	HNRNPKP3	5	0.009209
CLOvsCPO	12:114232702-114232906	intergenic	3	0.00124
CLPvsCPO	12:131118426-131118655	intergenic	3	0.003465
CLPvsCTRL	12:132976722-132977141	intergenic	4	0.000334
CLOvsCPO	12:133370351-133370463	GOLGA3	2	0.001151
CASEvsCTRL	12:89748726-89749143	DUSP6	9	8.37E-05
CLOvsCTRL	13:101174060-101174421	PCCA	5	1.48E-08
CASEvsCTRL	13:107069935-107070048	intergenic	2	1.93E-05
CPOCLPvsCTRL	13:107069935-107070048	intergenic	2	0.001624
CPOvsCTRL	13:107069935-107070048	intergenic	2	0.0003502
CASEvsCTRL	13:114261869-114261987	TFDP1	3	0.001574
CPOCLPvsCTRL	13:114261869-114261987	TFDP1	3	0.0001973
CLPvsCTRL	13:114263342-114263407	TFDP1	2	0.019
CPOCLPvsCTRL	13:47472050-47472430	HTR2A	12	0.005322
CLPvsCTRL	14:100610071-100610668	EVL;NA	6	0.002768
CASEvsCTRL	14:101036192-101036471	BEGAIN	4	0.004951
CLPvsCPO	14:23479657-23479737	C14orf93	3	3.84E-05
CLPvsCLO	14:24780167-24780826	CIDEB;LTB4R	9	2.92E-08
CASEvsCTRL	14:76844671-76844914	ESRRB	2	0.006782
CLOvsCTRL	15:33360195-33360486	FMN1	6	0.003606
CASEvsCTRL	16:57701317-57701462	GPR97	3	0.001959
CPOCLPvsCTRL	16:57701317-57701462	GPR97	3	0.01054
CLPvsCTRL	16:615709-616221	NHLRC4	5	0.001888
CASEvsCTRL	16:71523259-71523561	ZNF19	8	0.004205
CPOCLPvsCTRL	16:83171068-83171300	CDH13	3	0.005409
CLPvsCTRL	16:8806531-8807044	ABAT	12	0.005827
CLPvsCTRL	16:88858204-88858316	intergenic	3	0.01283
CLPvsCTRL	17:17108846-17109240	PLD6	2	0.005027
CLPvsCPO	17:27313033-27313255	SEZ6	5	0.0009693
CPOCLPvsCTRL	17:33759648-33760250	SLFN12	5	0.001835
CPOCLPvsCTRL	17:37123638-37123950	FBXO47	9	0.003597
CPOCLPvsCTRL	17:37322330-37322541	ARL5C	3	0.0243
CASEvsCTRL	17:74868561-74868726	MGAT5B	4	0.00851
CASEvsCTRL	17:76801579-76801776	USP36	3	0.0004986
CLOCLPvsCTRL	17:76801579-76801776	USP36	3	5.97E-05
CPOCLPvsCTRL	17:76801579-76801776	USP36	3	0.002007
CLPvsCPO	17:80541549-80541738	FOXK2	3	0.001183
CPOvsCTRL	17:80541649-80542007	FOXK2	4	0.001536
CLOvsCPO	17:80541737-80542007	FOXK2	3	0.01183
CLPvsCTRL	17:80870107-80870578	TBCD	4	5.50E-07
CLPvsCTRL	18:12777645-12778030	intergenic	4	0.004101
CASEvsCTRL	18:13611370-13611490	LDLRAD4	5	1.44E-08
CLOCLPvsCTRL	18:13611370-13611490	LDLRAD4	5	5.68E-09
CPOCLPvsCTRL	18:13611370-13611490	LDLRAD4	5	3.66E-07
CLPvsCTRL	18:13611370-13611825	LDLRAD4	7	0.0002146
CLPvsCTRL	18:23713407-23714085	PSMA8	10	0.0003182
CASEvsCTRL	18:23713595-23714010	PSMA8	8	0.0003487
CLOCLPvsCTRL	18:23713595-23714085	PSMA8	9	1.17E-06
CLOCLPvsCTRL	18:5891948-5892246	TMEM200C	4	0.0005777
CLPvsCPO	18:5891948-5892246	TMEM200C	4	4.56E-05
CLPvsCTRL	19:12831659-12832213	TNPO2	4	0.001881
CLPvsCLO	19:38794554-38794846	C19orf33	6	2.69E-06
CLPvsCLO	19:55549590-55549827	GP6	6	0.000414
CLOCLPvsCTRL	2:11123476-11123617	intergenic	3	0.004758
CASEvsCTRL	2:162284638-162284895	intergenic	3	0.003055
CLOCLPvsCTRL	2:162284638-162284895	intergenic	3	0.004934
CLPvsCTRL	2:198650880-198651577	BOLL	6	0.0001652
CLPvsCTRL	2:233390712-233391275	CHRND	7	0.0008677
CLPvsCPO	2:241562424-241562758	GPR35	5	0.0002674
CLPvsCTRL	2:27665017-27665712	KRTCAP3	11	0.0004995
CPOvsCTRL	2:43398079-43398340	intergenic	6	0.0004896
CASEvsCTRL	2:7057153-7057246	RNF144A	3	4.88E-06
CPOCLPvsCTRL	2:74875227-74875549	M1AP	8	0.001654
CLOvsCPO	20:3065343-3065583	AVP	7	0.001006
CLPvsCPO	20:3065343-3065583	AVP	7	3.79E-05
CASEvsCTRL	20:3149249-3149321	LZTS3	4	0.006899
CLOCLPvsCTRL	20:3149249-3149496	LZTS3	6	0.0002847
CLOvsCPO	20:32856846-32857152	ASIP;NA	4	0.001584
CLPvsCTRL	20:35504064-35504554	TLDC2	6	1.08E-06
CLPvsCTRL	20:57427412-57428033	GNAS	19	0.002069
CLPvsCTRL	21:27372387-27372462	APP	4	0.001405
CLPvsCPO	3:113160183-113160624	WDR52	7	3.68E-06
CLOvsCTRL	3:12200236-12200857	TIMP4	6	1.68E-09
CLOCLPvsCTRL	3:12200427-12200857	TIMP4	4	3.83E-05
CLPvsCTRL	3:146187398-146187741	PLSCR2	3	0.0001908
CLPvsCPO	3:158518888-158519177	MFSD1	4	7.23E-07
CASEvsCTRL	3:42846907-42847117	HIGD1A	4	0.0001948
CPOCLPvsCTRL	4:104641033-104641147	TACR3	4	0.008156
CLPvsCTRL	4:1294566-1295079	MAEA	5	0.00403
CASEvsCTRL	4:1294783-1295079	MAEA	4	0.001432
CLOCLPvsCTRL	4:1294783-1295079	MAEA	4	0.0005682
CLPvsCTRL	4:18320820-18321010	intergenic	3	0.00238
CPOCLPvsCTRL	4:18320820-18321010	intergenic	3	0.0009909
CLPvsCTRL	4:184908351-184909019	STOX2	8	1.52E-05
CLOvsCPO	4:3374767-3374910	RGS12	2	0.01192
CLOCLPvsCTRL	4:74847646-74848017	PF4	8	0.0006789
CASEvsCTRL	4:74847710-74848017	PF4	7	0.006191
CASEvsCTRL	4:99851003-99851282	EIF4E	7	3.59E-05
CLOCLPvsCTRL	4:99851003-99851282	EIF4E	7	1.10E-05
CLPvsCTRL	4:99851003-99851282	EIF4E	7	0.0001364
CPOCLPvsCTRL	4:99851003-99851282	EIF4E	7	0.0004687
CLOCLPvsCTRL	5:112824497-112824921	MCC	7	8.55E-05
CLOvsCTRL	5:112824497-112824921	MCC	7	2.00E-06
CASEvsCTRL	5:112824614-112824766	MCC	5	0.01202
CASEvsCTRL	5:132113601-132113861	8-Sep	7	0.0001802
CLOCLPvsCTRL	5:132113601-132113861	8-Sep	7	0.001693
CPOCLPvsCTRL	5:132113601-132113861	8-Sep	7	0.003439
CLOCLPvsCTRL	5:134735544-134735915	H2AFY	8	1.21E-06
CLPvsCTRL	5:137224723-137225510	PKD2L2	8	9.04E-05
CLPvsCTRL	5:140810726-140810921	PCDHGA12	3	0.04904
CASEvsCTRL	5:166405485-166405677	intergenic	3	0.0004758
CLOCLPvsCTRL	5:166405485-166405677	intergenic	3	0.0001077
CASEvsCTRL	5:2537210-2537907	intergenic	9	5.16E-09
CPOCLPvsCTRL	5:2537496-2537698	intergenic	5	0.003291
CLOCLPvsCTRL	5:2537496-2537907	intergenic	7	0.0003511
CLOCLPvsCTRL	6:166259938-166260320	intergenic	4	0.0007196
CLPvsCTRL	6:166259938-166260573	intergenic	7	8.60E-05
CPOCLPvsCTRL	6:28058715-28058974	ZSCAN12P1	9	0.002759
CLPvsCTRL	6:28583655-28584465	intergenic	16	3.38E-06
CLOvsCTRL	6:28583971-28584289	intergenic	14	2.73E-06
CPOvsCTRL	6:28583971-28584289	intergenic	14	3.95E-10
CASEvsCTRL	6:28583971-28584465	intergenic	15	4.11E-16
CLOCLPvsCTRL	6:28583971-28584465	intergenic	15	8.58E-11
CPOCLPvsCTRL	6:28583971-28584465	intergenic	15	8.34E-16
CLPvsCTRL	6:28911759-28912167	C6orf100	3	0.003747
CASEvsCTRL	6:28911873-28912167	C6orf100	9	0.0055
CPOCLPvsCTRL	6:28911873-28912167	C6orf100	9	0.003412
CLPvsCLO	6:31691198-31691718	C6orf25	16	3.26E-06
CASEvsCTRL	6:32063394-32063775	TNXB	11	0.0002097
CASEvsCTRL	6:32847441-32847846	intergenic	16	1.87E-07
CLOCLPvsCTRL	6:32847441-32847846	intergenic	16	1.53E-06
CPOCLPvsCTRL	6:32847527-32847846	intergenic	15	5.59E-05
CLPvsCTRL	6:32847585-32847846	intergenic	13	0.01328
CLOvsCTRL	6:33048254-33048920	HLA-DPA1	16	5.37E-10
CLPvsCLO	6:33048254-33048920	HLA-DPA1	16	7.40E-11
CLOCLPvsCTRL	6:33280052-33280654	TAPBP	17	7.67E-10
CASEvsCTRL	6:33280052-33280714	TAPBP	18	4.78E-13
CPOCLPvsCTRL	6:33280149-33280714	TAPBP	17	1.19E-06
CLOCLPvsCTRL	6:3849391-3849703	FAM50B	12	5.12E-05
CASEvsCTRL	7:101398152-101398185	intergenic	3	0.0002648
CPOCLPvsCTRL	7:101398152-101398185	intergenic	3	0.001044
CPOvsCTRL	7:101398152-101398185	intergenic	3	0.01105
CASEvsCTRL	7:116139322-116139629	CAV2	8	0.003247
CPOCLPvsCTRL	7:116139322-116139629	CAV2	8	0.0007963
CLPvsCLO	7:149543136-149543178	ZNF862	3	0.008287
CLPvsCTRL	7:149543136-149543178	ZNF862	3	0.003541
CPOCLPvsCTRL	7:149543136-149543178	ZNF862	3	0.003788
CLPvsCPO	7:149569715-149570184	ATP6V0E2	12	3.57E-10
CLOvsCPO	7:149569883-149570184	ATP6V0E2	10	0.0001006
CLOCLPvsCTRL	7:151217883-151217962	RHEB	3	0.021
CLPvsCTRL	7:151442351-151442968	PRKAG2	4	0.002411
CASEvsCTRL	7:151493629-151493821	PRKAG2	3	0.003171
CLOCLPvsCTRL	7:151493629-151493821	PRKAG2	3	0.001784
CLPvsCLO	7:27183369-27184668	HOXA5	34	1.49E-09
CLOvsCPO	7:2774195-2774655	GNA12	5	6.78E-07
CPOvsCTRL	7:2774414-2774655	GNA12	4	8.71E-05
CLPvsCTRL	7:63505714-63506262	ZNF727	7	1.65E-05
CLPvsCLO	7:65419185-65419289	VKORC1L1	7	0.003716
CLPvsCTRL	7:65419185-65419289	VKORC1L1	7	1.15E-05
CPOCLPvsCTRL	7:65419185-65419289	VKORC1L1	7	0.001978
CLOCLPvsCTRL	7:94286473-94286835	PEG10	9	0.003076
CASEvsCTRL	7:94286632-94286835	PEG10	7	0.01544
CLOvsCTRL	8:1993893-1993988	MYOM2	2	0.007984
CLOvsCTRL	8:22132665-22133005	PIWIL2	8	0.001388
CLPvsCLO	8:22132874-22133077	PIWIL2	6	0.005335
CLPvsCTRL	8:60032607-60032984	TOX	5	1.09E-05
CASEvsCTRL	8:60032745-60032984	TOX	4	6.52E-07
CASEvsCTRL	8:61326407-61326483	LOC100505532	3	0.0004697
CLOCLPvsCTRL	8:61326407-61326483	LOC100505532	3	0.003329
CLOvsCTRL	8:61326407-61326483	LOC100505532	3	0.0007355
